# Supplementary material for: (Bipyridine-κ2 N,N′)chlorido[N-(2-hydroxy­ethyl)-N-isopropyl­dithio­carbamato-κ2 S,S′]zinc(II)
Source: Acta Crystallogr Sect E Struct Rep Online. 2012 Jun 23;68(Pt 7):m958–9. doi: 10.1107/S1600536812027626 (PMC3393212; doi:10.1107/S1600536812027626)
Supplement: Supplementary file 1 [file e-68-0m958-sup1.cif]

##############################################################################
#                                                                            #
# This CIF contains the data in a paper accepted for publication in          #
# Acta Crystallographica Section E. It conforms to the requirements of       #
# Notes for Authors for Acta Crystallographica Section E, and has been       #
# peer reviewed under the auspices of the IUCr Commission on Journals.       #
#                                                                            #
# Full details of the Crystallographic Information File format               #
# are given in the paper "The Crystallographic Information File (CIF):       #
# a New Standard Archive File for Crystallography" by S. R. Hall, F. H.      #
# Allen and I. D. Brown [Acta Cryst. (1991), A47, 655-685].                  #
#                                                                            #
# The current version of the core CIF dictionary is obtainable from          #
# ftp://ftp.iucr.org/pub/cif_core.dic.                                       #
#                                                                            #
# Software is freely available for graphical display of the structure(s)     #
# in this CIF. For information consult the CIF software page                 #
# http://www.iucr.org/resources/cif/software.                                #
#                                                                            #
# This file may be used for bona fide research purposes within the           #
# scientific community so long as proper attribution is given to the journal # 
# article from which it was obtained.                                        #
#                                                                            #
##############################################################################
data_global
_audit_creation_method     SHELXL-97
_journal_date_recd_electronic     2012-06-18
_journal_date_accepted     2012-06-18
_journal_name_full     'Acta Crystallographica, Section E'
_journal_year     2012
_journal_volume     68
_journal_issue      7
_journal_page_first     m958
_journal_page_last     m959
_journal_paper_category     QM
_journal_paper_doi     10.1107/S1600536812027626
_journal_coeditor_code     BT5940
_publ_contact_author_name     ' Edward RT Tiekink '
_publ_contact_author_address
;
Department of Chemistry, University of Malaya,
50603 Kuala Lumpur, Malaysia
;
_publ_contact_author_email
;
edward.tiekink@gmail.com
;
_publ_contact_author_fax     ' +60 3 7967 4193 '
_publ_contact_author_phone     ' +60 3 7967 6775 '
_publ_section_title
;\
(Bipyridine-\k^2^<i>N</i>,<i>N</i>')chlorido[<i>N</i>-(2-hydroxyethyl)-\
<i>N</i>-isopropyldithiocarbamato-\k^2^<i>S</i>,<i>S</i>']zinc(II)
;
loop_
    _publ_author_name
    _publ_author_footnote
    _publ_author_address
    'Fatin Allia Mohamad' .
;
School of Chemical Sciences and Food Technology
Faculty of Science and Technology
Universiti Kebangsaan Malaysia
43600 Bangi
Malaysia
;
    'Baba, Ibrahim'
;
Additional correspondence author, e-mail: aibi@ukm.my.
;
;
School of Chemical Sciences and Food Technology
Faculty of Science and Technology
Universiti Kebangsaan Malaysia
43600 Bangi
Malaysia
;
    'Mohamed Tahir, Mohamed Ibrahim' .
;
Department  of Chemistry
Universiti Putra Malaysia
43400 Serdang
Malaysia
;
    'Tiekink, Edward R. T.' .
;
Department of Chemistry, University of Malaya,
50603 Kuala Lumpur, Malaysia
;
data_I
_audit_creation_method     SHELXL-97
_chemical_name_systematic
;
(Bipyridine-\k^2^<i>N</i>,<i>N</i>')chlorido[<i>N</i>-(2-hydroxyethyl)-
<i>N</i>-isopropyldithiocarbamato-\k^2^<i>S</i>,<i>S</i>']zinc(II)
;
_chemical_name_common     ?
_chemical_formula_moiety     'C16 H20 Cl N3 O S2 Zn'
_chemical_formula_sum     'C16 H20 Cl N3 O S2 Zn'
_chemical_formula_iupac     '[Zn (C6 H12 N O S2) Cl (C10 H8 N2)]'
_chemical_formula_weight     435.29
_chemical_melting_point     ?
_symmetry_cell_setting     monoclinic
_symmetry_space_group_name_H-M     'P 21/n'
_symmetry_space_group_name_Hall     '-P 2yn'
loop_
    _symmetry_equiv_pos_as_xyz
    'x, y, z'
    'x+1/2, -y+1/2, z+1/2'
    '-x, -y, -z'
    '-x-1/2, y-1/2, -z-1/2'
_cell_length_a     14.5008(10)
_cell_length_b     8.6216(4)
_cell_length_c     15.9905(9)
_cell_angle_alpha     90.00
_cell_angle_beta     114.423(7)
_cell_angle_gamma     90.00
_cell_volume     1820.25(18)
_cell_formula_units_Z     4
_cell_measurement_reflns_used     4897
_cell_measurement_theta_min     2.3575
_cell_measurement_theta_max     28.7442
_cell_measurement_temperature     100(2)
_exptl_crystal_description     block
_exptl_crystal_colour     colourless
_exptl_crystal_size_max     0.35
_exptl_crystal_size_mid     0.20
_exptl_crystal_size_min     0.12
_exptl_crystal_density_diffrn     1.588
_exptl_crystal_density_meas     ?
_exptl_crystal_density_method     'not measured'
_exptl_crystal_F_000     896
_exptl_absorpt_coefficient_mu     1.734
_exptl_absorpt_correction_type     multi-scan
_exptl_absorpt_process_details     '(CrysAlis PRO; Agilent, 2011)'
_exptl_absorpt_correction_T_min     0.88242
_exptl_absorpt_correction_T_max     1.00000
_exptl_special_details
;
;
_diffrn_ambient_temperature     100(2)
_diffrn_radiation_type     MoK\a
_diffrn_radiation_wavelength     0.71073
_diffrn_radiation_source     'fine-focus sealed tube'
_diffrn_radiation_monochromator     graphite
_diffrn_measurement_device_type     'Oxford Diffraction Xcaliber Eos Gemini'
_diffrn_measurement_method     '\w scans'
_diffrn_detector_area_resol_mean     16.1952
_diffrn_reflns_number     11927
_diffrn_reflns_av_R_equivalents     0.0343
_diffrn_reflns_av_sigmaI/netI     0.0369
_diffrn_reflns_theta_min     2.47
_diffrn_reflns_theta_max     27.50
_diffrn_reflns_theta_full     27.50
_diffrn_measured_fraction_theta_max     0.970
_diffrn_measured_fraction_theta_full     0.970
_diffrn_reflns_limit_h_min     -17
_diffrn_reflns_limit_h_max     18
_diffrn_reflns_limit_k_min     -11
_diffrn_reflns_limit_k_max     9
_diffrn_reflns_limit_l_min     -20
_diffrn_reflns_limit_l_max     20
_diffrn_standards_number     0
_diffrn_standards_interval_count     0
_diffrn_standards_interval_time     0
_diffrn_standards_decay_%     0
_refine_special_details
;
Refinement of <i>F</i>^2^ against ALL reflections. The weighted <i>R</i>-factor
<i>wR</i> and goodness of fit <i>S</i> are based on <i>F</i>^2^, conventional
<i>R</i>-factors <i>R</i> are based on <i>F</i>, with <i>F</i> set to zero for
negative <i>F</i>^2^. The threshold expression of <i>F</i>^2^ >
2\s(<i>F</i>^2^) is used only for calculating <i>R</i>-factors(gt) <i>etc</i>.
and is not relevant to the choice of reflections for refinement.
<i>R</i>-factors based on <i>F</i>^2^ are statistically about twice as large
as those based on <i>F</i>, and <i>R</i>- factors based on ALL data will be
even larger.
;
_reflns_number_total     4061
_reflns_number_gt     3603
_reflns_threshold_expression     I>2\s(I)
_refine_ls_structure_factor_coef     Fsqd
_refine_ls_matrix_type     full
_refine_ls_R_factor_all     0.0371
_refine_ls_R_factor_gt     0.0306
_refine_ls_wR_factor_gt     0.0673
_refine_ls_wR_factor_ref     0.0710
_refine_ls_goodness_of_fit_ref     1.041
_refine_ls_restrained_S_all     1.041
_refine_ls_number_reflns     4061
_refine_ls_number_parameters     222
_refine_ls_number_restraints     1
_refine_ls_hydrogen_treatment     mixed
_refine_ls_weighting_scheme     calc
_refine_ls_weighting_details
         'calc w=1/[\s^2^(Fo^2^)+(0.0245P)^2^+1.5375P] where P=(Fo^2^+2Fc^2^)/3'
_atom_sites_solution_hydrogens     geom
_atom_sites_solution_primary     direct
_atom_sites_solution_secondary     difmap
_refine_ls_shift/su_max     0.001
_refine_ls_shift/su_mean     0.000
_refine_diff_density_max     0.828
_refine_diff_density_min     -0.373
_refine_ls_extinction_method     none
_refine_ls_extinction_coef     ?
loop_
    _atom_type_symbol
    _atom_type_description
    _atom_type_scat_dispersion_real
    _atom_type_scat_dispersion_imag
    _atom_type_scat_source
    'C' 'C' 0.0033 0.0016
                         'International Tables Vol C Tables 4.2.6.8 and 6.1.1.4'
    'H' 'H' 0.0000 0.0000
                         'International Tables Vol C Tables 4.2.6.8 and 6.1.1.4'
    'Cl' 'Cl' 0.1484 0.1585
                         'International Tables Vol C Tables 4.2.6.8 and 6.1.1.4'
    'N' 'N' 0.0061 0.0033
                         'International Tables Vol C Tables 4.2.6.8 and 6.1.1.4'
    'O' 'O' 0.0106 0.0060
                         'International Tables Vol C Tables 4.2.6.8 and 6.1.1.4'
    'S' 'S' 0.1246 0.1234
                         'International Tables Vol C Tables 4.2.6.8 and 6.1.1.4'
    'Zn' 'Zn' 0.2839 1.4301
                         'International Tables Vol C Tables 4.2.6.8 and 6.1.1.4'
_computing_data_collection     'CrysAlis PRO (Agilent, 2011)'
_computing_cell_refinement     'CrysAlis PRO (Agilent, 2011)'
_computing_data_reduction     'CrysAlis PRO (Agilent, 2011)'
_computing_structure_solution     'SHELXS97 (Sheldrick, 2008)'
_computing_structure_refinement     'SHELXL97 (Sheldrick, 2008)'
_computing_molecular_graphics
          'ORTEP-3 for Windows (Farrugia, 1997) and DIAMOND (Brandenburg, 2006)'
_computing_publication_material     'publCIF (Westrip, 2010)'
loop_
    _atom_site_type_symbol
    _atom_site_label
    _atom_site_fract_x
    _atom_site_fract_y
    _atom_site_fract_z
    _atom_site_U_iso_or_equiv
    _atom_site_adp_type
    _atom_site_calc_flag
    _atom_site_refinement_flags
    _atom_site_occupancy
    _atom_site_symmetry_multiplicity
    _atom_site_disorder_assembly
    _atom_site_disorder_group
    Zn Zn 0.330691(19) 0.17193(3) 0.503343(15) 0.01377(8) Uani d . 1 1 . .
    Cl Cl1 0.35450(4) 0.06878(6) 0.38450(3) 0.01704(12) Uani d . 1 1 . .
    S S1 0.17619(4) 0.07781(6) 0.51151(3) 0.01631(12) Uani d . 1 1 . .
    S S2 0.38248(4) -0.02253(6) 0.63081(3) 0.01617(12) Uani d . 1 1 . .
    O O1 0.29263(14) -0.1242(2) 0.85472(11) 0.0279(4) Uani d D 1 1 . .
    H H1o 0.294(2) -0.194(2) 0.8922(15) 0.030 Uiso d D 1 1 . .
    N N1 0.21773(14) -0.1346(2) 0.64509(12) 0.0164(4) Uani d . 1 1 . .
    N N2 0.44495(14) 0.3303(2) 0.58105(11) 0.0142(4) Uani d . 1 1 . .
    N N3 0.26566(14) 0.3969(2) 0.45052(11) 0.0148(4) Uani d . 1 1 . .
    C C1 0.25446(16) -0.0378(2) 0.60191(13) 0.0146(4) Uani d . 1 1 . .
    C C2 0.28503(17) -0.2471(3) 0.71296(14) 0.0183(5) Uani d . 1 1 . .
    H H2A 0.3303 -0.2945 0.6878 0.022 Uiso calc R 1 1 . .
    H H2B 0.2429 -0.3310 0.7211 0.022 Uiso calc R 1 1 . .
    C C3 0.34975(19) -0.1781(3) 0.80665(15) 0.0239(5) Uani d . 1 1 . .
    H H3A 0.3983 -0.2578 0.8444 0.029 Uiso calc R 1 1 . .
    H H3B 0.3894 -0.0906 0.7984 0.029 Uiso calc R 1 1 . .
    C C4 0.10593(17) -0.1546(3) 0.61485(15) 0.0179(5) Uani d . 1 1 . .
    H H4 0.0724 -0.0613 0.5774 0.021 Uiso calc R 1 1 . .
    C C5 0.07640(18) -0.1600(3) 0.69567(15) 0.0225(5) Uani d . 1 1 . .
    H H5A 0.0974 -0.2595 0.7276 0.034 Uiso calc R 1 1 . .
    H H5B 0.0028 -0.1489 0.6733 0.034 Uiso calc R 1 1 . .
    H H5C 0.1099 -0.0752 0.7382 0.034 Uiso calc R 1 1 . .
    C C6 0.06906(18) -0.2952(3) 0.55214(15) 0.0238(5) Uani d . 1 1 . .
    H H6A 0.0830 -0.2801 0.4977 0.036 Uiso calc R 1 1 . .
    H H6B -0.0040 -0.3080 0.5332 0.036 Uiso calc R 1 1 . .
    H H6C 0.1045 -0.3882 0.5852 0.036 Uiso calc R 1 1 . .
    C C7 0.53526(17) 0.2870(3) 0.64499(14) 0.0181(5) Uani d . 1 1 . .
    H H7 0.5487 0.1796 0.6569 0.022 Uiso calc R 1 1 . .
    C C8 0.61006(17) 0.3927(3) 0.69449(15) 0.0198(5) Uani d . 1 1 . .
    H H8 0.6734 0.3585 0.7396 0.024 Uiso calc R 1 1 . .
    C C9 0.59019(17) 0.5490(3) 0.67659(14) 0.0198(5) Uani d . 1 1 . .
    H H9 0.6401 0.6241 0.7092 0.024 Uiso calc R 1 1 . .
    C C10 0.49646(17) 0.5954(3) 0.61041(14) 0.0172(5) Uani d . 1 1 . .
    H H10 0.4815 0.7024 0.5974 0.021 Uiso calc R 1 1 . .
    C C11 0.42524(16) 0.4830(2) 0.56367(13) 0.0138(4) Uani d . 1 1 . .
    C C12 0.32424(16) 0.5203(3) 0.48989(13) 0.0141(4) Uani d . 1 1 . .
    C C13 0.29299(18) 0.6707(3) 0.46101(14) 0.0188(5) Uani d . 1 1 . .
    H H13 0.3355 0.7563 0.4897 0.023 Uiso calc R 1 1 . .
    C C14 0.19875(19) 0.6939(3) 0.38968(14) 0.0215(5) Uani d . 1 1 . .
    H H14 0.1757 0.7960 0.3692 0.026 Uiso calc R 1 1 . .
    C C15 0.13850(18) 0.5670(3) 0.34845(15) 0.0224(5) Uani d . 1 1 . .
    H H15 0.0740 0.5801 0.2989 0.027 Uiso calc R 1 1 . .
    C C16 0.17453(17) 0.4209(3) 0.38117(14) 0.0199(5) Uani d . 1 1 . .
    H H16 0.1331 0.3336 0.3535 0.024 Uiso calc R 1 1 . .
loop_
    _atom_site_aniso_label
    _atom_site_aniso_U_11
    _atom_site_aniso_U_22
    _atom_site_aniso_U_33
    _atom_site_aniso_U_12
    _atom_site_aniso_U_13
    _atom_site_aniso_U_23
    Zn 0.01493(14) 0.01139(14) 0.01590(12) -0.00257(10) 0.00730(10) -0.00175(9)
    Cl1 0.0189(3) 0.0167(3) 0.0165(2) 0.0009(2) 0.0083(2) -0.00189(19)
    S1 0.0165(3) 0.0150(3) 0.0181(2) 0.0020(2) 0.0078(2) 0.0045(2)
    S2 0.0143(3) 0.0157(3) 0.0171(2) -0.0017(2) 0.0050(2) 0.0012(2)
    O1 0.0363(11) 0.0248(10) 0.0236(8) -0.0009(8) 0.0135(8) 0.0025(7)
    N1 0.0153(9) 0.0171(10) 0.0164(8) 0.0000(8) 0.0063(7) 0.0021(7)
    N2 0.0166(9) 0.0127(9) 0.0157(8) -0.0020(7) 0.0091(7) -0.0006(7)
    N3 0.0163(9) 0.0140(9) 0.0156(8) -0.0029(8) 0.0081(7) -0.0023(7)
    C1 0.0166(11) 0.0131(11) 0.0144(9) 0.0006(9) 0.0067(8) -0.0018(8)
    C2 0.0184(11) 0.0154(12) 0.0199(10) 0.0021(10) 0.0066(9) 0.0059(9)
    C3 0.0245(13) 0.0265(13) 0.0193(11) -0.0029(11) 0.0077(9) 0.0032(9)
    C4 0.0144(11) 0.0188(12) 0.0209(10) -0.0009(9) 0.0077(9) 0.0033(9)
    C5 0.0186(12) 0.0288(14) 0.0226(11) -0.0058(10) 0.0110(9) -0.0003(10)
    C6 0.0164(12) 0.0291(14) 0.0239(11) -0.0027(11) 0.0064(9) -0.0041(10)
    C7 0.0169(11) 0.0187(12) 0.0209(10) 0.0005(10) 0.0099(9) 0.0026(9)
    C8 0.0155(11) 0.0261(13) 0.0178(10) -0.0018(10) 0.0070(8) 0.0007(9)
    C9 0.0186(12) 0.0250(13) 0.0184(10) -0.0082(10) 0.0103(9) -0.0058(9)
    C10 0.0197(12) 0.0154(11) 0.0191(10) -0.0030(9) 0.0107(9) -0.0033(8)
    C11 0.0178(11) 0.0126(11) 0.0150(9) -0.0035(9) 0.0105(8) -0.0020(8)
    C12 0.0187(11) 0.0142(11) 0.0125(9) -0.0011(9) 0.0096(8) -0.0022(8)
    C13 0.0274(13) 0.0127(11) 0.0162(10) -0.0017(10) 0.0089(9) -0.0008(8)
    C14 0.0298(14) 0.0176(12) 0.0171(10) 0.0048(10) 0.0096(9) 0.0030(9)
    C15 0.0207(12) 0.0267(13) 0.0177(10) 0.0032(10) 0.0059(9) 0.0003(9)
    C16 0.0179(12) 0.0233(13) 0.0176(10) -0.0029(10) 0.0065(9) -0.0020(9)
_geom_special_details
;
All s.u.'s (except the s.u. in the dihedral angle between two l.s. planes) are
estimated using the full covariance matrix. The cell s.u.'s are taken into
account individually in the estimation of s.u.'s in distances, angles and
torsion angles; correlations between s.u.'s in cell parameters are only used
when they are defined by crystal symmetry. An approximate (isotropic)
treatment of cell s.u.'s is used for estimating s.u.'s involving l.s. planes.
;
loop_
    _geom_bond_atom_site_label_1
    _geom_bond_atom_site_label_2
    _geom_bond_site_symmetry_2
    _geom_bond_distance
    _geom_bond_publ_flag
    Zn Cl1 . 2.2503(5) y
    Zn S1 . 2.4366(6) y
    Zn S2 . 2.5026(6) y
    Zn N2 . 2.1097(18) y
    Zn N3 . 2.1692(18) y
    S1 C1 . 1.736(2) y
    S2 C1 . 1.723(2) y
    O1 C3 . 1.421(3) ?
    O1 H1o . 0.844(10) ?
    N1 C1 . 1.327(3) ?
    N1 C2 . 1.482(3) ?
    N1 C4 . 1.498(3) ?
    N2 C7 . 1.339(3) ?
    N2 C11 . 1.351(3) ?
    N3 C16 . 1.344(3) ?
    N3 C12 . 1.344(3) ?
    C2 C3 . 1.522(3) ?
    C2 H2A . 0.9900 ?
    C2 H2B . 0.9900 ?
    C3 H3A . 0.9900 ?
    C3 H3B . 0.9900 ?
    C4 C5 . 1.521(3) ?
    C4 C6 . 1.523(3) ?
    C4 H4 . 1.0000 ?
    C5 H5A . 0.9800 ?
    C5 H5B . 0.9800 ?
    C5 H5C . 0.9800 ?
    C6 H6A . 0.9800 ?
    C6 H6B . 0.9800 ?
    C6 H6C . 0.9800 ?
    C7 C8 . 1.386(3) ?
    C7 H7 . 0.9500 ?
    C8 C9 . 1.383(3) ?
    C8 H8 . 0.9500 ?
    C9 C10 . 1.392(3) ?
    C9 H9 . 0.9500 ?
    C10 C11 . 1.388(3) ?
    C10 H10 . 0.9500 ?
    C11 C12 . 1.487(3) ?
    C12 C13 . 1.388(3) ?
    C13 C14 . 1.386(3) ?
    C13 H13 . 0.9500 ?
    C14 C15 . 1.386(3) ?
    C14 H14 . 0.9500 ?
    C15 C16 . 1.381(3) ?
    C15 H15 . 0.9500 ?
    C16 H16 . 0.9500 ?
loop_
    _geom_angle_atom_site_label_1
    _geom_angle_atom_site_label_2
    _geom_angle_atom_site_label_3
    _geom_angle_site_symmetry_1
    _geom_angle_site_symmetry_3
    _geom_angle
    _geom_angle_publ_flag
    N2 Zn N3 . . 76.10(7) ?
    N2 Zn Cl1 . . 113.32(5) ?
    N3 Zn Cl1 . . 102.61(5) ?
    N2 Zn S1 . . 134.39(5) ?
    N3 Zn S1 . . 93.28(5) ?
    Cl1 Zn S1 . . 112.28(2) ?
    N2 Zn S2 . . 93.20(5) ?
    N3 Zn S2 . . 148.41(5) ?
    Cl1 Zn S2 . . 108.90(2) ?
    S1 Zn S2 . . 72.914(19) ?
    C1 S1 Zn . . 86.37(8) ?
    C1 S2 Zn . . 84.58(7) ?
    C3 O1 H1o . . 107(2) ?
    C1 N1 C2 . . 120.56(19) ?
    C1 N1 C4 . . 121.19(18) ?
    C2 N1 C4 . . 117.28(17) ?
    C7 N2 C11 . . 119.03(19) ?
    C7 N2 Zn . . 123.48(15) ?
    C11 N2 Zn . . 117.49(14) ?
    C16 N3 C12 . . 118.67(19) ?
    C16 N3 Zn . . 125.42(15) ?
    C12 N3 Zn . . 115.87(14) ?
    N1 C1 S2 . . 121.89(16) ?
    N1 C1 S1 . . 121.97(17) ?
    S2 C1 S1 . . 116.13(12) ?
    N1 C2 C3 . . 114.61(19) ?
    N1 C2 H2A . . 108.6 ?
    C3 C2 H2A . . 108.6 ?
    N1 C2 H2B . . 108.6 ?
    C3 C2 H2B . . 108.6 ?
    H2A C2 H2B . . 107.6 ?
    O1 C3 C2 . . 113.6(2) ?
    O1 C3 H3A . . 108.8 ?
    C2 C3 H3A . . 108.8 ?
    O1 C3 H3B . . 108.8 ?
    C2 C3 H3B . . 108.8 ?
    H3A C3 H3B . . 107.7 ?
    N1 C4 C5 . . 112.13(17) ?
    N1 C4 C6 . . 110.02(18) ?
    C5 C4 C6 . . 112.90(19) ?
    N1 C4 H4 . . 107.2 ?
    C5 C4 H4 . . 107.2 ?
    C6 C4 H4 . . 107.2 ?
    C4 C5 H5A . . 109.5 ?
    C4 C5 H5B . . 109.5 ?
    H5A C5 H5B . . 109.5 ?
    C4 C5 H5C . . 109.5 ?
    H5A C5 H5C . . 109.5 ?
    H5B C5 H5C . . 109.5 ?
    C4 C6 H6A . . 109.5 ?
    C4 C6 H6B . . 109.5 ?
    H6A C6 H6B . . 109.5 ?
    C4 C6 H6C . . 109.5 ?
    H6A C6 H6C . . 109.5 ?
    H6B C6 H6C . . 109.5 ?
    N2 C7 C8 . . 122.7(2) ?
    N2 C7 H7 . . 118.6 ?
    C8 C7 H7 . . 118.6 ?
    C9 C8 C7 . . 118.4(2) ?
    C9 C8 H8 . . 120.8 ?
    C7 C8 H8 . . 120.8 ?
    C8 C9 C10 . . 119.5(2) ?
    C8 C9 H9 . . 120.3 ?
    C10 C9 H9 . . 120.3 ?
    C11 C10 C9 . . 118.9(2) ?
    C11 C10 H10 . . 120.5 ?
    C9 C10 H10 . . 120.5 ?
    N2 C11 C10 . . 121.5(2) ?
    N2 C11 C12 . . 115.40(18) ?
    C10 C11 C12 . . 123.1(2) ?
    N3 C12 C13 . . 121.8(2) ?
    N3 C12 C11 . . 115.14(19) ?
    C13 C12 C11 . . 123.0(2) ?
    C14 C13 C12 . . 119.0(2) ?
    C14 C13 H13 . . 120.5 ?
    C12 C13 H13 . . 120.5 ?
    C13 C14 C15 . . 119.4(2) ?
    C13 C14 H14 . . 120.3 ?
    C15 C14 H14 . . 120.3 ?
    C16 C15 C14 . . 118.4(2) ?
    C16 C15 H15 . . 120.8 ?
    C14 C15 H15 . . 120.8 ?
    N3 C16 C15 . . 122.8(2) ?
    N3 C16 H16 . . 118.6 ?
    C15 C16 H16 . . 118.6 ?
loop_
    _geom_torsion_atom_site_label_1
    _geom_torsion_atom_site_label_2
    _geom_torsion_atom_site_label_3
    _geom_torsion_atom_site_label_4
    _geom_torsion_site_symmetry_1
    _geom_torsion_site_symmetry_2
    _geom_torsion_site_symmetry_3
    _geom_torsion_site_symmetry_4
    _geom_torsion
    _geom_torsion_publ_flag
    N2 Zn S1 C1 . . . . -77.16(10) ?
    N3 Zn S1 C1 . . . . -150.87(8) ?
    Cl1 Zn S1 C1 . . . . 104.07(7) ?
    S2 Zn S1 C1 . . . . 0.17(7) ?
    N2 Zn S2 C1 . . . . 135.54(9) ?
    N3 Zn S2 C1 . . . . 67.16(12) ?
    Cl1 Zn S2 C1 . . . . -108.48(7) ?
    S1 Zn S2 C1 . . . . -0.17(7) ?
    N3 Zn N2 C7 . . . . -178.42(18) ?
    Cl1 Zn N2 C7 . . . . -80.48(17) ?
    S1 Zn N2 C7 . . . . 100.76(17) ?
    S2 Zn N2 C7 . . . . 31.69(16) ?
    N3 Zn N2 C11 . . . . 0.66(14) ?
    Cl1 Zn N2 C11 . . . . 98.60(15) ?
    S1 Zn N2 C11 . . . . -80.16(16) ?
    S2 Zn N2 C11 . . . . -149.23(14) ?
    N2 Zn N3 C16 . . . . 177.47(18) ?
    Cl1 Zn N3 C16 . . . . 66.22(17) ?
    S1 Zn N3 C16 . . . . -47.48(17) ?
    S2 Zn N3 C16 . . . . -109.55(17) ?
    N2 Zn N3 C12 . . . . -0.47(14) ?
    Cl1 Zn N3 C12 . . . . -111.72(14) ?
    S1 Zn N3 C12 . . . . 134.57(14) ?
    S2 Zn N3 C12 . . . . 72.51(18) ?
    C2 N1 C1 S2 . . . . -7.2(3) ?
    C4 N1 C1 S2 . . . . -175.69(15) ?
    C2 N1 C1 S1 . . . . 171.42(15) ?
    C4 N1 C1 S1 . . . . 2.9(3) ?
    Zn S2 C1 N1 . . . . 178.96(18) ?
    Zn S2 C1 S1 . . . . 0.26(11) ?
    Zn S1 C1 N1 . . . . -178.97(18) ?
    Zn S1 C1 S2 . . . . -0.26(11) ?
    C1 N1 C2 C3 . . . . 78.0(3) ?
    C4 N1 C2 C3 . . . . -113.0(2) ?
    N1 C2 C3 O1 . . . . 66.0(3) ?
    C1 N1 C4 C5 . . . . -137.2(2) ?
    C2 N1 C4 C5 . . . . 54.0(3) ?
    C1 N1 C4 C6 . . . . 96.3(2) ?
    C2 N1 C4 C6 . . . . -72.5(2) ?
    C11 N2 C7 C8 . . . . 0.0(3) ?
    Zn N2 C7 C8 . . . . 179.02(16) ?
    N2 C7 C8 C9 . . . . -0.2(3) ?
    C7 C8 C9 C10 . . . . 0.3(3) ?
    C8 C9 C10 C11 . . . . -0.2(3) ?
    C7 N2 C11 C10 . . . . 0.1(3) ?
    Zn N2 C11 C10 . . . . -179.00(15) ?
    C7 N2 C11 C12 . . . . 178.38(18) ?
    Zn N2 C11 C12 . . . . -0.7(2) ?
    C9 C10 C11 N2 . . . . 0.0(3) ?
    C9 C10 C11 C12 . . . . -178.10(19) ?
    C16 N3 C12 C13 . . . . 0.2(3) ?
    Zn N3 C12 C13 . . . . 178.27(16) ?
    C16 N3 C12 C11 . . . . -177.85(18) ?
    Zn N3 C12 C11 . . . . 0.2(2) ?
    N2 C11 C12 N3 . . . . 0.3(3) ?
    C10 C11 C12 N3 . . . . 178.54(19) ?
    N2 C11 C12 C13 . . . . -177.68(19) ?
    C10 C11 C12 C13 . . . . 0.5(3) ?
    N3 C12 C13 C14 . . . . 0.1(3) ?
    C11 C12 C13 C14 . . . . 177.9(2) ?
    C12 C13 C14 C15 . . . . -0.6(3) ?
    C13 C14 C15 C16 . . . . 0.8(3) ?
    C12 N3 C16 C15 . . . . 0.1(3) ?
    Zn N3 C16 C15 . . . . -177.77(17) ?
    C14 C15 C16 N3 . . . . -0.6(3) ?
loop_
    _geom_hbond_atom_site_label_D
    _geom_hbond_atom_site_label_H
    _geom_hbond_atom_site_label_A
    _geom_hbond_site_symmetry_A
    _geom_hbond_distance_DH
    _geom_hbond_distance_HA
    _geom_hbond_distance_DA
    _geom_hbond_angle_DHA
    O1 H1o S1 4_657 0.84(2) 2.424(19) 3.2528(18) 167(2)
    C6 H6c O1 4_657 0.98 2.47 3.438(3) 169
    C13 H13 S2 1_565 0.95 2.81 3.625(2) 144
    C7 H7 Cl1 3_656 0.95 2.79 3.579(3) 142
    C8 H8 Cl1 2_555 0.95 2.76 3.606(2) 148
