# Supplementary material for: (Bipyridine-κ2 N,N′)chlorido[N-(2-hydroxy­ethyl)-N-isopropyl­dithio­carbamato-κ2 S,S′]zinc(II)
Source: Acta Crystallogr Sect E Struct Rep Online. 2012 Jun 23;68(Pt 7):m958–9. doi: 10.1107/S1600536812027626 (PMC3393212; doi:10.1107/S1600536812027626)
Supplement: Supplementary file 2 [file e-68-0m958-Isup2.hkl]

#
# h,k,l, Fc-squared, Fo-squared, sigma(Fo-squared) and status flag
#
data_I
_shelx_title ' 1 in space group P 21/n'
_shelx_refln_list_code          4
_shelx_F_calc_maximum      304.51
_exptl_crystal_F_000       896.00
_reflns_d_resolution_high  0.7697
 
loop_
 _symmetry_equiv_pos_as_xyz
 'x, y, z'
 'x+1/2, -y+1/2, z+1/2'
 '-x, -y, -z'
 '-x-1/2, y-1/2, -z-1/2'
 
_cell_length_a    14.5008
_cell_length_b     8.6216
_cell_length_c    15.9905
_cell_angle_alpha  90.000
_cell_angle_beta  114.423
_cell_angle_gamma  90.000
 
_shelx_F_squared_multiplier     1.000
 
loop_
 _refln_index_h
 _refln_index_k
 _refln_index_l
 _refln_F_squared_calc
 _refln_F_squared_meas
 _refln_F_squared_sigma
 _refln_observed_status
   2   0   0    28034.62    29291.47    906.09 o
   4   0   0    20439.12    21044.39    324.24 o
   6   0   0    10431.93     9564.61    255.09 o
   8   0   0     2334.47     2427.60     75.44 o
  10   0   0      314.19      287.84     28.12 o
  12   0   0     2451.54     2405.13    126.80 o
  14   0   0      783.97      826.66     78.76 o
  16   0   0        4.19       37.87     31.27 o
   1   1   0        3.80       11.04      2.51 o
   2   1   0     9160.64     9833.60    100.31 o
   3   1   0    13341.26    13939.50    237.99 o
   4   1   0       21.59       40.23      3.34 o
   5   1   0      611.77      610.14     18.90 o
   6   1   0      118.77      120.22      7.60 o
   7   1   0     8261.16     8660.78    118.39 o
   8   1   0     1033.81      908.96     31.19 o
   9   1   0       73.16      129.17     14.95 o
  10   1   0     3236.17     3197.63     98.29 o
  11   1   0     1785.13     1729.03     59.76 o
  12   1   0      608.98      583.08     50.19 o
  13   1   0        7.03       20.13      9.39 o
  14   1   0      696.71      702.80     52.18 o
  15   1   0       63.59      103.53     31.43 o
  16   1   0      167.47      146.16     42.10 o
  17   1   0       49.01       41.31     23.77 o
   0   2   0      731.82      829.32     17.93 o
   1   2   0     3915.39     4608.47     49.17 o
   2   2   0       13.08       15.15      3.62 o
   3   2   0       73.56       61.50      5.19 o
   4   2   0     5192.16     5600.79    110.40 o
   5   2   0    21526.41    21320.98    263.19 o
   6   2   0      541.11      474.08     25.84 o
   7   2   0    12369.09    12280.65    157.90 o
   8   2   0     4884.59     5033.14     82.11 o
   9   2   0       38.99       52.58     12.57 o
  10   2   0       10.56       15.50      8.26 o
  11   2   0     1971.96     1921.76     64.29 o
  12   2   0       55.04       65.54     16.66 o
  13   2   0     1737.99     1770.82     67.40 o
  14   2   0       39.19       27.34     12.01 o
  15   2   0       33.00       77.90     23.35 o
  16   2   0      543.42      599.45     78.97 o
   1   3   0       28.87       30.74      3.04 o
   2   3   0       26.40       20.39      4.05 o
   3   3   0     7875.76     8036.37    155.64 o
   4   3   0     1440.80     1555.95     32.69 o
   5   3   0     6669.19     6582.15     83.24 o
   6   3   0      506.32      519.39     19.66 o
   7   3   0      195.64      208.80     15.98 o
   8   3   0        1.48        3.17      5.36 o
   9   3   0    10619.88    10590.38    169.51 o
  10   3   0     2385.45     2299.89     67.88 o
  11   3   0     4092.39     4080.97     99.62 o
  12   3   0     3639.60     3688.67    116.24 o
  13   3   0     1104.21     1154.25     98.48 o
  14   3   0      181.25      260.41     51.09 o
  15   3   0      867.82      920.10    110.86 o
  16   3   0     1554.21     1434.78    124.65 o
   0   4   0     4596.45     4535.47     72.12 o
   1   4   0     1721.70     1733.17     27.03 o
   2   4   0     2429.25     2440.15     37.56 o
   3   4   0      935.40     1145.22     25.78 o
   4   4   0      182.40      212.07     23.38 o
   5   4   0      368.10      455.10     14.02 o
   6   4   0     2127.95     1987.12     61.32 o
   7   4   0      210.07      236.42     16.99 o
   8   4   0      718.28      640.50     30.17 o
   9   4   0      844.91      909.57     38.67 o
  10   4   0       30.96       23.88      9.07 o
  11   4   0        6.83       15.99     13.24 o
  12   4   0      763.12      803.43     57.45 o
  13   4   0     1514.82     1430.64    111.64 o
  14   4   0        4.82        1.24     15.91 o
  15   4   0      424.20      452.33     48.87 o
   1   5   0     1328.04     1206.80     23.91 o
   2   5   0     4258.35     4295.40     78.16 o
   3   5   0     4148.24     4130.72     82.47 o
   4   5   0     2628.93     2730.52     74.87 o
   5   5   0      698.36      824.07     31.72 o
   6   5   0      856.49      841.53     47.29 o
   7   5   0      258.36      247.56     25.52 o
   8   5   0      275.42      293.89     28.92 o
   9   5   0       11.45       38.09     15.23 o
  10   5   0     1512.02     1462.13    132.53 o
  11   5   0     1234.87     1281.63     71.74 o
  12   5   0     1250.95     1317.80     75.89 o
  13   5   0       54.28       63.60     26.58 o
  14   5   0      167.18      246.67     52.95 o
  15   5   0      557.27      572.60     77.75 o
   0   6   0     2274.43     2282.72     53.08 o
   1   6   0     1678.52     1727.94     31.81 o
   2   6   0       21.77       33.01      4.55 o
   3   6   0      929.86      964.92     49.97 o
   4   6   0      704.12      688.27     31.98 o
   5   6   0       89.14       70.25     11.60 o
   6   6   0       25.65        3.82      8.49 o
   7   6   0     2690.92     2670.09     90.58 o
   8   6   0      983.46      858.49     52.25 o
   9   6   0       38.73       29.72     12.45 o
  10   6   0        5.70       36.48     14.92 o
  11   6   0      235.79      219.86     31.54 o
  12   6   0      142.10      170.15     29.08 o
  13   6   0       52.07       69.55     28.61 o
  14   6   0      455.03      402.56     65.57 o
   1   7   0        9.85       13.51      4.82 o
   2   7   0     3105.44     3139.13     84.04 o
   3   7   0        7.63       16.36      6.64 o
   4   7   0     1384.08     1445.30     84.74 o
   5   7   0      489.99      464.90     29.07 o
   6   7   0      815.95      864.07     48.39 o
   7   7   0       60.98       52.73     14.48 o
   8   7   0     1009.27     1012.97     48.79 o
   9   7   0       38.03       39.52     13.35 o
  10   7   0     3834.90     3951.70    133.52 o
  11   7   0      823.06      940.14     64.83 o
  12   7   0       83.41       44.16     20.63 o
  13   7   0      512.88      483.65     66.07 o
   0   8   0     5057.49     5131.28    208.43 o
   1   8   0      124.35      164.01     25.75 o
   2   8   0      521.32      562.00     40.54 o
   3   8   0     2477.03     2318.24     88.35 o
   4   8   0     1540.66     1416.84     70.38 o
   5   8   0      452.87      402.54     38.50 o
   6   8   0     4512.74     4345.39    139.42 o
   7   8   0     1553.14     1380.63     76.57 o
   8   8   0     1051.90      951.73     66.12 o
   9   8   0       46.63       54.21     32.39 o
  10   8   0     1287.12     1296.90     81.85 o
  11   8   0      577.40      611.91     89.11 o
   1   9   0      510.90      381.46     39.58 o
   2   9   0      642.10      718.16     80.01 o
   3   9   0     2204.50     2251.78    143.45 o
   4   9   0       99.47      103.92     21.42 o
   5   9   0      711.34      676.47     52.77 o
   6   9   0      425.95      417.72     42.73 o
   7   9   0     1837.96     1941.28    185.67 o
   8   9   0        0.82       13.35     19.23 o
   9   9   0     1100.80     1127.13     78.10 o
   0  10   0       35.67      -40.31     35.97 o
   1  10   0     6420.35     6542.36    272.60 o
   2  10   0       86.93       80.49     32.27 o
   3  10   0       17.89       10.73     17.78 o
   4  10   0      144.50       72.00     26.54 o
   5  10   0     3054.16     3183.09    188.89 o
   6  10   0        2.34      -30.58     29.90 o
 -17   0   1      334.22      355.48     60.37 o
 -15   0   1      242.09      203.24     46.10 o
 -13   0   1      876.02      739.51     72.38 o
 -11   0   1      925.02      863.74     69.72 o
  -9   0   1      136.72      115.60     17.92 o
  -7   0   1    10378.54    10183.15    182.86 o
  -5   0   1     2255.39     2242.22     57.94 o
  -3   0   1     3050.46     3442.65     91.13 o
   1   0   1    25393.95    25591.89    275.49 o
   3   0   1     5462.72     5578.77     75.71 o
   5   0   1     3739.38     4298.33     71.79 o
   7   0   1      843.64      662.22     35.46 o
   9   0   1     3174.33     3182.52    146.35 o
  11   0   1       72.67      103.21     30.41 o
  13   0   1      188.40      195.89     31.69 o
  15   0   1     1332.97     1187.31    100.56 o
 -17   1   1       93.91      116.78     43.41 o
 -16   1   1      462.31      433.79     45.49 o
 -15   1   1      565.89      508.81     47.44 o
 -14   1   1      453.06      493.69     43.85 o
 -13   1   1     1314.62     1204.97     65.75 o
 -12   1   1      117.47      124.62     21.53 o
 -11   1   1     3089.87     2952.81     99.31 o
 -10   1   1     2167.11     1973.61     60.71 o
  -9   1   1       46.07       25.91      9.27 o
  -8   1   1     2212.28     2356.41    102.46 o
  -7   1   1     4113.73     4140.31     90.04 o
  -6   1   1     7369.94     7191.19    113.96 o
  -5   1   1    20234.65    20464.78    212.42 o
  -4   1   1    11402.30    11519.45    149.40 o
  -3   1   1     1627.46     1646.97     28.09 o
  -2   1   1     3938.27     3941.20     55.36 o
  -1   1   1    11073.95    11921.26    152.92 o
   0   1   1     3546.29     3755.82     60.79 o
   1   1   1     3963.98     4133.13     42.61 o
   2   1   1     4003.88     4471.72     32.25 o
   3   1   1     6501.88     6735.28     64.45 o
   4   1   1     4622.96     4574.30     39.42 o
   5   1   1     4159.10     4029.81     70.98 o
   6   1   1     2756.59     2681.33     47.24 o
   7   1   1    11128.79    11021.84    173.41 o
   8   1   1      796.78      765.31     29.03 o
   9   1   1      146.64      153.18     14.41 o
  10   1   1        3.05        0.73      6.79 o
  11   1   1     4651.80     4772.51    108.22 o
  12   1   1     1985.49     1964.44     67.84 o
  13   1   1     2810.03     2638.20     93.43 o
  14   1   1     1559.86     1619.44     67.44 o
  15   1   1        9.31       19.85     21.09 o
  16   1   1      362.95      302.62     54.06 o
 -17   2   1      254.50      312.02     60.71 o
 -16   2   1       23.31        9.37     26.60 o
 -15   2   1     3718.29     3928.93    136.12 o
 -14   2   1      205.83      195.33     29.74 o
 -13   2   1       26.91       19.79      8.63 o
 -12   2   1      629.26      568.70     35.35 o
 -11   2   1     3252.56     3195.76    102.25 o
 -10   2   1      240.32      249.06     25.48 o
  -9   2   1     3829.30     3705.46     61.64 o
  -8   2   1     1308.01     1320.00     29.31 o
  -7   2   1       21.81       16.08      6.01 o
  -6   2   1        3.45        5.97      4.86 o
  -5   2   1    10758.16    10292.42    175.63 o
  -4   2   1     2396.50     2257.76     61.40 o
  -3   2   1     1058.82     1186.58     27.29 o
  -2   2   1    12860.77    12798.40     91.83 o
  -1   2   1     4292.49     4590.49     37.57 o
   0   2   1    18806.37    19582.99    153.49 o
   1   2   1       13.64       35.86      3.99 o
   2   2   1     2806.71     2855.91     41.70 o
   3   2   1      445.50      428.99     12.29 o
   4   2   1    17522.56    18663.85    213.40 o
   5   2   1     4054.71     4369.35    110.39 o
   6   2   1      355.63      435.69     16.59 o
   7   2   1      378.28      350.59     15.19 o
   8   2   1     2942.72     3002.48     70.39 o
   9   2   1     4364.47     4239.19     92.75 o
  10   2   1      534.14      494.95     30.74 o
  11   2   1       17.90       28.57      9.71 o
  12   2   1      665.35      662.51     39.78 o
  13   2   1       92.91      111.86     22.87 o
  14   2   1     1517.71     1509.70    103.95 o
  15   2   1        9.68        0.53     22.16 o
  16   2   1       97.47       65.02     30.62 o
 -16   3   1      975.99     1100.12    106.60 o
 -15   3   1        0.12       23.14     18.45 o
 -14   3   1     1302.88     1215.55     73.66 o
 -13   3   1       15.91        5.43     13.78 o
 -12   3   1     7233.12     7419.23    206.54 o
 -11   3   1      120.10      113.45     18.45 o
 -10   3   1        9.44       35.12     13.32 o
  -9   3   1       20.66       23.50      8.47 o
  -8   3   1     7699.31     7824.38    131.40 o
  -7   3   1      149.26      106.49     11.98 o
  -6   3   1     4699.31     4775.05     85.09 o
  -5   3   1       40.01       22.70      4.33 o
  -4   3   1      178.46      242.17     10.23 o
  -3   3   1       16.94       46.62      4.54 o
  -2   3   1      260.80      262.52     17.39 o
  -1   3   1     1100.60     1171.54     22.70 o
   0   3   1      241.34      252.41      7.18 o
   1   3   1    14071.01    14662.41    173.11 o
   2   3   1     2911.55     3208.06     85.16 o
   3   3   1      336.34      353.92     24.11 o
   4   3   1     5396.98     5683.82    101.90 o
   5   3   1     1262.12     1182.96     31.96 o
   6   3   1     7463.16     7620.60    133.25 o
   7   3   1     5917.23     5848.20    103.64 o
   8   3   1      624.16      611.19     29.58 o
   9   3   1       86.09       97.32     12.98 o
  10   3   1      479.44      553.37     36.04 o
  11   3   1     1496.82     1491.95     56.68 o
  12   3   1     2596.60     2419.90    101.38 o
  13   3   1      198.54      201.93     53.92 o
  14   3   1      197.25      187.58     45.28 o
  15   3   1      192.60      170.83     30.23 o
  16   3   1       62.03      116.81     43.11 o
 -15   4   1      348.95      341.71     42.28 o
 -14   4   1     1237.41     1160.23    102.34 o
 -13   4   1      515.01      621.67     70.49 o
 -12   4   1      788.50      703.27     71.16 o
 -11   4   1       25.47       20.94     11.41 o
 -10   4   1     4540.05     4648.80    102.44 o
  -9   4   1      115.20      112.51     14.29 o
  -8   4   1     3997.87     3877.13     83.43 o
  -7   4   1      127.88      114.60     21.32 o
  -6   4   1      333.21      338.58     25.90 o
  -5   4   1       20.93       13.01      7.97 o
  -4   4   1    16569.56    16961.73    262.80 o
  -3   4   1     1197.96     1281.65     28.95 o
  -2   4   1     5393.90     5329.83     65.75 o
  -1   4   1        9.12       12.60      2.81 o
   0   4   1        6.62        6.93      2.04 o
   1   4   1      887.27     1016.04     21.90 o
   2   4   1     9051.72     8799.60    154.47 o
   3   4   1        6.60       14.84      4.27 o
   4   4   1     2236.53     2105.46     37.98 o
   5   4   1     1414.59     1398.64     36.74 o
   6   4   1       68.04       73.31      6.82 o
   7   4   1     1735.03     1720.06     48.09 o
   8   4   1       89.05       96.84     11.67 o
   9   4   1     1400.17     1323.90     56.44 o
  10   4   1      662.88      626.65     58.96 o
  11   4   1       92.32      127.04     24.54 o
  12   4   1     2058.23     2110.89    105.42 o
  13   4   1      595.44      555.12     76.58 o
  14   4   1      458.52      454.41     67.49 o
  15   4   1       80.81      116.21     36.83 o
 -15   5   1      284.34      293.89     56.14 o
 -14   5   1      413.32      347.38     56.37 o
 -13   5   1      586.71      560.95     68.82 o
 -12   5   1      344.90      303.75     48.76 o
 -11   5   1      831.40      828.49     75.94 o
 -10   5   1       69.96       72.63     19.90 o
  -9   5   1      894.25      902.59     52.89 o
  -8   5   1       59.50       51.55     14.45 o
  -7   5   1      721.60      739.99     41.87 o
  -6   5   1     1182.99     1013.10     51.35 o
  -5   5   1     1683.63     1742.04     37.89 o
  -4   5   1        2.43       11.09      4.05 o
  -3   5   1     1212.39     1223.56     32.92 o
  -2   5   1     2700.85     2833.40     72.66 o
  -1   5   1     6069.88     6108.84     67.71 o
   0   5   1      186.03      185.83      8.76 o
   1   5   1      308.22      447.94     13.57 o
   2   5   1       62.21       58.66      9.09 o
   3   5   1      899.58      892.10     40.62 o
   4   5   1      343.04      335.80     19.54 o
   5   5   1       89.22       81.98     10.91 o
   6   5   1      129.43      112.81     16.56 o
   7   5   1      314.76      323.68     29.66 o
   8   5   1     2616.72     2424.39     89.76 o
   9   5   1      127.44      122.70     34.66 o
  10   5   1      317.80      335.32     50.67 o
  11   5   1        6.70        6.68     14.12 o
  12   5   1       58.09       44.48     20.36 o
  13   5   1      183.44      195.18     31.78 o
  14   5   1      451.95      412.15     65.17 o
 -14   6   1      254.76      237.90     49.21 o
 -13   6   1       82.58       54.32     23.01 o
 -12   6   1        0.82        5.23     15.49 o
 -11   6   1     3692.79     3848.21    175.91 o
 -10   6   1       58.36       62.02     16.89 o
  -9   6   1     8554.87     8779.23    200.30 o
  -8   6   1      152.51      154.28     18.23 o
  -7   6   1      433.52      428.34     28.23 o
  -6   6   1      106.57       93.17     13.28 o
  -5   6   1     4900.01     4828.78    105.39 o
  -4   6   1       63.76       93.42      8.58 o
  -3   6   1    17673.93    17908.89    434.09 o
  -2   6   1      276.42      255.05     12.54 o
  -1   6   1       96.39      104.88      7.42 o
   0   6   1      369.37      368.78     19.15 o
   1   6   1     7465.18     7703.73     84.05 o
   2   6   1      101.27       95.14      9.78 o
   3   6   1     2297.20     2279.83     61.52 o
   4   6   1     1245.80     1178.68     44.44 o
   5   6   1      527.48      519.31     38.64 o
   6   6   1      207.08      174.10     22.24 o
   7   6   1       60.06       54.03     14.18 o
   8   6   1     2967.84     3091.41    106.07 o
   9   6   1     2604.60     2649.27    101.42 o
  10   6   1      697.89      706.27     52.48 o
  11   6   1     1465.29     1546.04     82.79 o
  12   6   1      182.22      145.20     27.92 o
  13   6   1      266.75      223.19     51.15 o
  14   6   1       97.30      119.21     32.00 o
 -13   7   1     1096.16     1095.68     72.99 o
 -12   7   1       10.55       10.31     18.26 o
 -11   7   1     1404.80     1351.00    110.84 o
 -10   7   1        4.67       -2.75     12.42 o
  -9   7   1      195.45      187.91     22.07 o
  -8   7   1       11.16       19.92      9.79 o
  -7   7   1     1021.92     1034.95     51.89 o
  -6   7   1       30.01       41.52      9.33 o
  -5   7   1      132.36      165.47     17.11 o
  -4   7   1     1305.15     1325.13     48.90 o
  -3   7   1     1140.22     1172.82     34.74 o
  -2   7   1       67.72       44.99      5.53 o
  -1   7   1       51.76       52.98      5.64 o
   0   7   1        3.82        6.13      3.65 o
   1   7   1      404.70      400.22     17.67 o
   2   7   1     1671.41     1772.98     57.36 o
   3   7   1       24.15       21.19      6.93 o
   4   7   1      524.62      511.54     30.44 o
   5   7   1     3366.01     3415.73     87.45 o
   6   7   1     2009.07     2023.10     70.02 o
   7   7   1     4829.55     4906.49    150.46 o
   8   7   1     1144.18     1081.40     61.78 o
   9   7   1       35.06       65.00     18.88 o
  10   7   1      331.67      384.82     40.43 o
  11   7   1     1437.26     1528.22     85.53 o
  12   7   1      143.86      134.98     28.44 o
 -12   8   1       19.85       68.57     39.30 o
 -11   8   1       11.44       34.89     25.14 o
 -10   8   1     2427.84     2640.00    164.75 o
  -9   8   1      255.08      359.75     57.45 o
  -8   8   1      209.42      238.18     86.45 o
  -7   8   1      168.72      174.04     28.75 o
  -6   8   1     1101.27     1146.49     66.63 o
  -5   8   1       16.71       24.30     13.08 o
  -4   8   1     3204.99     2895.45    102.57 o
  -3   8   1      491.96      470.28     37.87 o
  -2   8   1      918.32      939.09     43.48 o
  -1   8   1     1794.29     1875.55     83.95 o
   0   8   1      724.77      772.86    112.68 o
   1   8   1      453.02      369.31     73.16 o
   2   8   1      812.55      806.80     51.64 o
   3   8   1      551.09      591.06     44.10 o
   4   8   1     4043.29     3932.86     96.29 o
   5   8   1      712.49      744.15     40.29 o
   6   8   1      172.64      177.84     20.55 o
   7   8   1      207.58      216.88     32.41 o
   8   8   1      738.75      728.15     57.65 o
   9   8   1      440.23      428.63     46.66 o
  10   8   1     1205.98     1237.11     80.97 o
  11   8   1      230.23      287.71     46.70 o
  -9   9   1      334.95      348.75     61.46 o
  -8   9   1      125.48       76.46     27.80 o
  -7   9   1       61.27       92.71     35.88 o
  -6   9   1     1329.37     1339.77     90.71 o
  -5   9   1     2377.91     2446.26    147.93 o
  -4   9   1      345.31      329.60     56.11 o
  -3   9   1        0.75      -33.24     29.48 o
  -2   9   1       32.96       27.25     14.86 o
  -1   9   1     2866.53     2762.67    110.00 o
   0   9   1     4411.94     3681.41    498.19 o
   1   9   1     2707.45     2574.63    151.07 o
   2   9   1     2569.92     2558.61    152.66 o
   3   9   1       16.57       24.12     26.12 o
   4   9   1      458.17      476.64     43.88 o
   5   9   1      905.28      944.02     63.68 o
   6   9   1     2485.38     2560.37    110.47 o
   7   9   1      492.80      473.37     48.28 o
   8   9   1      378.78      384.03     44.29 o
   9   9   1       41.94       29.17     25.44 o
  -6  10   1     1080.54     1017.83    104.40 o
  -5  10   1       41.19        6.48     26.69 o
  -4  10   1      145.33      178.68     45.66 o
  -3  10   1       56.54       69.61     30.09 o
  -2  10   1     1420.68     1379.87    116.47 o
  -1  10   1       33.24       47.49     29.70 o
   0  10   1       63.09      138.14     39.78 o
   1  10   1       86.54       45.09     23.86 o
   2  10   1     1785.05     1755.28    131.79 o
   3  10   1      616.87      650.77     81.19 o
   4  10   1      621.65      641.35     82.08 o
   5  10   1      353.00      425.01     66.48 o
   7  10   1        0.37       57.86     31.40 o
 -16   0   2     1213.49     1176.71    106.77 o
 -14   0   2      376.34      348.54     51.27 o
 -12   0   2     3021.00     3089.84    147.34 o
 -10   0   2     1161.20     1028.33     72.99 o
  -8   0   2    11002.97    11065.37    283.29 o
  -6   0   2    23346.44    22098.01    466.01 o
  -4   0   2     1001.93      827.33     42.47 o
  -2   0   2     2226.77     2325.65     66.25 o
   0   0   2    32821.06    31911.59    534.96 o
   2   0   2    21510.24    23217.08    276.48 o
   4   0   2       12.21       44.20      8.89 o
   6   0   2     9779.92     9621.24    138.82 o
   8   0   2     6966.22     6767.16    148.87 o
  10   0   2      948.15      959.90     53.32 o
  12   0   2     9529.34     9675.53    217.76 o
  14   0   2     4952.84     5037.60    157.05 o
 -17   1   2       13.54        8.98     15.73 o
 -16   1   2      756.23      688.77     56.95 o
 -15   1   2     1067.60     1169.40     70.98 o
 -14   1   2      138.61      129.76     50.81 o
 -13   1   2      262.16      298.39     32.42 o
 -12   1   2      701.01      731.27     50.47 o
 -11   1   2     1409.77     1285.68     61.88 o
 -10   1   2     1282.52     1367.99     60.40 o
  -9   1   2       29.67       39.19     10.85 o
  -8   1   2       77.71       68.00      7.52 o
  -7   1   2     6394.96     6344.33    109.03 o
  -6   1   2     1027.67     1043.15     80.73 o
  -5   1   2     1760.62     1857.66     81.57 o
  -4   1   2     1366.57     1370.65     33.16 o
  -3   1   2       34.99       52.13      2.94 o
  -2   1   2     9264.72     9735.19     75.39 o
  -1   1   2     7680.39     7357.97    232.98 o
   0   1   2      396.07      467.29     14.19 o
   1   1   2     5352.57     5548.02     80.18 o
   2   1   2     8924.49     8934.43     81.00 o
   3   1   2      318.88      330.79     14.23 o
   4   1   2     4136.26     4118.39     41.11 o
   5   1   2      351.31      449.59     12.51 o
   6   1   2       67.53       70.85      7.13 o
   7   1   2     1119.89     1147.42     28.83 o
   8   1   2     5208.99     5146.59    116.14 o
   9   1   2      144.00      158.37     12.61 o
  10   1   2      718.22      700.98     31.85 o
  11   1   2     1200.28     1182.48     43.97 o
  12   1   2       59.08       76.18     15.20 o
  13   1   2      964.58     1007.45     50.71 o
  14   1   2      986.40      958.99     65.74 o
  15   1   2     1860.99     1966.75    123.12 o
  16   1   2      581.04      529.66     72.33 o
 -17   2   2      308.75      365.61     65.22 o
 -16   2   2      393.40      389.66     49.71 o
 -15   2   2       12.01       15.46     15.79 o
 -14   2   2      499.33      475.18     44.12 o
 -13   2   2     3190.69     3280.03    158.57 o
 -12   2   2      855.71      854.78     43.05 o
 -11   2   2      838.76      761.06     38.95 o
 -10   2   2      317.57      307.15     59.13 o
  -9   2   2       17.60       28.12      4.24 o
  -8   2   2      869.84      858.08     20.78 o
  -7   2   2     3834.46     3899.19    176.33 o
  -6   2   2       34.60       22.64      7.02 o
  -5   2   2     3542.04     3526.64     77.23 o
  -4   2   2      346.63      390.79     15.32 o
  -3   2   2      108.84      129.81      5.32 o
  -2   2   2     3203.96     3291.56     38.22 o
  -1   2   2    16298.32    16776.30    357.22 o
   0   2   2       11.53        7.74      4.95 o
   1   2   2    17595.51    18496.20    216.66 o
   2   2   2      328.53      303.25      9.31 o
   3   2   2      188.12      297.93     10.74 o
   4   2   2     4195.00     4358.32     60.40 o
   5   2   2    16188.84    16597.00    171.93 o
   6   2   2     1286.34     1244.12     35.58 o
   7   2   2    16281.08    16276.81    222.57 o
   8   2   2       92.47       72.48      7.77 o
   9   2   2     4406.98     4398.19     83.56 o
  10   2   2      545.63      494.10     30.59 o
  11   2   2     2635.73     2587.55     77.30 o
  12   2   2       94.45       64.30     13.47 o
  13   2   2      995.87      986.90     66.18 o
  14   2   2       57.10       88.78     33.25 o
  15   2   2       13.15       14.36     14.09 o
  16   2   2      126.69      227.11     54.55 o
 -16   3   2      223.64      261.74     53.81 o
 -15   3   2     3638.29     3970.97    202.98 o
 -14   3   2       80.37       97.86     23.30 o
 -13   3   2      161.91      159.87     20.65 o
 -12   3   2      436.32      430.75     37.17 o
 -11   3   2     3551.80     3566.52    107.97 o
 -10   3   2     3525.43     3414.26     99.96 o
  -9   3   2     3636.47     3574.04     98.17 o
  -8   3   2     3422.90     3188.32     86.84 o
  -7   3   2       50.07       87.21     10.50 o
  -6   3   2     2196.18     2358.84     54.53 o
  -5   3   2      884.31      833.47     27.83 o
  -4   3   2     3611.13     3508.04     65.00 o
  -3   3   2     4890.28     5004.96     52.87 o
  -2   3   2     2043.07     2353.83     50.03 o
  -1   3   2     6077.73     5903.41     77.60 o
   0   3   2    10223.10    10429.91    128.73 o
   1   3   2     3240.81     3781.90     86.80 o
   2   3   2     2862.99     2913.37     59.56 o
   3   3   2    12312.10    12779.71    163.90 o
   4   3   2      635.23      853.38     27.22 o
   5   3   2     1540.24     1552.10     30.34 o
   6   3   2       72.05      114.63      7.62 o
   7   3   2     1869.42     1836.44     59.88 o
   8   3   2      155.69      166.54     15.84 o
   9   3   2     6646.45     6545.04    201.83 o
  10   3   2      357.09      335.46     25.69 o
  11   3   2     1424.53     1404.30     80.14 o
  12   3   2       98.05       91.52     27.73 o
  13   3   2      209.71      235.87     33.91 o
  14   3   2        1.16       26.74     17.75 o
  15   3   2       49.92       32.10     20.19 o
 -16   4   2      144.23      155.48     41.53 o
 -15   4   2       57.98       80.90     31.25 o
 -14   4   2      574.20      545.73     49.42 o
 -13   4   2      189.44      224.35     41.24 o
 -12   4   2      168.94      157.55     22.26 o
 -11   4   2     1335.27     1300.02     60.65 o
 -10   4   2      754.21      715.62     42.05 o
  -9   4   2        2.47       23.09      8.36 o
  -8   4   2     3157.82     3139.82     73.53 o
  -7   4   2     3875.31     3878.71     79.71 o
  -6   4   2      499.17      441.27     28.47 o
  -5   4   2     1360.00     1361.61     37.88 o
  -4   4   2      434.07      387.84     22.29 o
  -3   4   2     8818.80     9555.76    110.14 o
  -2   4   2      976.88      982.77     19.92 o
  -1   4   2     7289.52     7110.97    102.05 o
   0   4   2     1058.84     1015.98     18.78 o
   1   4   2     1229.76     1456.99     59.81 o
   2   4   2     9526.89    10378.39    254.26 o
   3   4   2     6005.40     6126.91    148.21 o
   4   4   2      595.85      698.47     18.75 o
   5   4   2      307.91      330.85     16.69 o
   6   4   2     2124.99     2126.72     46.84 o
   7   4   2      120.15      121.20     15.74 o
   8   4   2      898.61      809.96     33.65 o
   9   4   2        2.68       19.37     10.75 o
  10   4   2     1343.14     1330.47    114.23 o
  11   4   2      526.32      440.89     42.37 o
  12   4   2       90.08       95.44     21.91 o
  13   4   2      126.19      107.17     24.17 o
  14   4   2       10.45        0.71     16.40 o
 -15   5   2      567.05      643.26     84.45 o
 -14   5   2      824.82      817.92     83.12 o
 -13   5   2      283.03      254.68     46.60 o
 -12   5   2      202.74      184.09     36.86 o
 -11   5   2       13.80       21.28     17.29 o
 -10   5   2     5208.75     5512.09    199.63 o
  -9   5   2     4199.09     4189.46    161.55 o
  -8   5   2     5719.38     5837.72    252.77 o
  -7   5   2      420.51      394.14     28.59 o
  -6   5   2      142.25      166.22     15.55 o
  -5   5   2     5387.42     5665.21    116.75 o
  -4   5   2     9149.26     8438.77    172.02 o
  -3   5   2     3948.38     3871.11     55.48 o
  -2   5   2     2583.74     2602.03     38.29 o
  -1   5   2       29.37       30.13      5.10 o
   0   5   2     3936.85     4146.54     63.56 o
   1   5   2     2174.21     2075.02     51.45 o
   2   5   2     7779.59     7949.18    224.06 o
   3   5   2     1836.74     1830.30     42.84 o
   4   5   2     1425.80     1453.29     36.72 o
   5   5   2      484.65      483.29     31.42 o
   6   5   2      179.65      191.76     27.84 o
   7   5   2       11.26       30.56     13.53 o
   8   5   2     1340.60     1211.84     63.63 o
   9   5   2      533.91      610.78     46.84 o
  10   5   2     1378.25     1317.30     72.51 o
  11   5   2     2925.88     3063.45    118.93 o
  12   5   2      457.32      512.46     69.35 o
  13   5   2        0.53      -24.10     18.63 o
  14   5   2      391.75      406.76     67.01 o
 -15   6   2       49.80       83.08     35.68 o
 -14   6   2        9.97       23.78     19.05 o
 -13   6   2      222.63      233.82     41.93 o
 -12   6   2      736.33      802.04     77.26 o
 -11   6   2      162.43      171.45     34.19 o
 -10   6   2      296.19      377.11     35.70 o
  -9   6   2      618.32      654.35    106.82 o
  -8   6   2     1646.02     1511.77     72.84 o
  -7   6   2       90.87      101.11     14.31 o
  -6   6   2     3016.31     3075.78     75.57 o
  -5   6   2      452.38      489.80     20.42 o
  -4   6   2      625.33      652.99     23.14 o
  -3   6   2      645.51      685.72     19.54 o
  -2   6   2     3342.79     3339.85     47.68 o
  -1   6   2       82.06       75.09      7.00 o
   0   6   2     2827.56     2855.82     47.44 o
   1   6   2     4654.99     4726.15    115.12 o
   2   6   2      332.04      326.41     39.46 o
   3   6   2      299.09      348.07     23.69 o
   4   6   2      198.59      190.55     36.99 o
   5   6   2      321.27      290.96     47.68 o
   6   6   2       46.69       46.64     18.51 o
   7   6   2      198.76      272.67     28.94 o
   8   6   2      116.10      136.32     21.04 o
   9   6   2       38.44       64.57     16.73 o
  10   6   2       16.59        8.46     17.45 o
  11   6   2      619.47      648.03     54.55 o
  12   6   2       29.87       29.57     26.38 o
  13   6   2      175.87      168.65     39.99 o
 -14   7   2     1128.26     1244.29    114.77 o
 -13   7   2      263.30      276.41     54.28 o
 -12   7   2      160.77      227.45     47.97 o
 -11   7   2      233.88      214.60     47.55 o
 -10   7   2     3551.92     3816.57    142.97 o
  -9   7   2     1956.14     2064.01    142.05 o
  -8   7   2      856.98      863.29     50.97 o
  -7   7   2     1476.32     1398.18    138.01 o
  -6   7   2      374.39      381.48     25.66 o
  -5   7   2     2998.60     2936.03     88.76 o
  -4   7   2       63.34       86.08      9.40 o
  -3   7   2     2865.64     2690.40     71.62 o
  -2   7   2     2147.73     2158.02     60.39 o
  -1   7   2      111.54      121.91     11.89 o
   0   7   2      107.84       90.45     11.46 o
   1   7   2      671.79      620.35     31.31 o
   2   7   2     2257.91     2316.59     65.73 o
   3   7   2      239.86      185.78     24.70 o
   4   7   2     4969.14     5240.36    112.86 o
   5   7   2       14.32       28.50     10.74 o
   6   7   2      399.80      356.40     71.43 o
   7   7   2       74.53       80.84     16.25 o
   8   7   2     5736.56     5891.57    273.32 o
   9   7   2        2.33       -1.82     12.29 o
  10   7   2     1287.77     1358.03     78.56 o
  11   7   2      319.41      288.50     38.57 o
  12   7   2        0.93       14.43     18.49 o
 -12   8   2       56.51       58.21     29.37 o
 -11   8   2       26.46       18.00     26.48 o
 -10   8   2        1.47       -6.10     19.81 o
  -9   8   2      324.54      322.13     56.11 o
  -8   8   2      256.70      189.57     41.45 o
  -7   8   2      144.87      137.72     39.61 o
  -6   8   2      208.03      211.56     41.12 o
  -5   8   2      364.58      328.79     37.28 o
  -4   8   2       27.59       49.93     12.94 o
  -3   8   2       81.61       89.55     14.53 o
  -2   8   2      171.33      152.73     17.30 o
  -1   8   2      701.12      644.36     35.05 o
   0   8   2     3573.61     3718.99    128.51 o
   1   8   2     1163.64     1096.54     58.88 o
   2   8   2     3113.04     3177.78    103.79 o
   3   8   2        9.76        2.56      9.42 o
   4   8   2      392.76      399.21     29.71 o
   5   8   2      800.91      927.15     46.75 o
   6   8   2     4763.75     4935.58    119.88 o
   7   8   2      157.11      165.68     27.79 o
   8   8   2     1909.83     2091.13     79.07 o
   9   8   2      532.05      651.46     44.93 o
  10   8   2       18.28       20.04     13.92 o
 -10   9   2      232.98      238.62     49.49 o
  -9   9   2       20.25       32.80     21.13 o
  -8   9   2      287.44      378.80     60.65 o
  -7   9   2      233.22      260.65     52.04 o
  -6   9   2      524.02      524.82     69.25 o
  -5   9   2       42.05       42.12     19.87 o
  -4   9   2        3.96        6.87     18.33 o
  -3   9   2      746.08      773.70     82.30 o
  -2   9   2       43.78       70.70     19.93 o
  -1   9   2      494.43      414.97     41.54 o
   0   9   2      331.66      375.77     56.74 o
   1   9   2      115.01      121.12     35.13 o
   2   9   2       62.12       62.81     23.21 o
   3   9   2     1816.84     1785.20    109.27 o
   4   9   2      116.89      143.35     25.94 o
   5   9   2      764.54      730.93     57.20 o
   6   9   2      185.15      188.51     50.86 o
   7   9   2       59.92       84.97     24.03 o
   8   9   2       44.46       49.55     21.43 o
   9   9   2     2050.64     2111.19    153.70 o
  -6  10   2       13.04       39.04     25.41 o
  -5  10   2     3723.63     3839.66    209.77 o
  -4  10   2      168.14      200.14     49.58 o
  -3  10   2       35.22       51.49     29.21 o
  -2  10   2      197.99      233.11     35.50 o
  -1  10   2     3316.62     3281.12    181.40 o
   0  10   2       45.31       29.79     17.02 o
   1  10   2     1740.57     1832.17    134.79 o
   2  10   2       87.52       44.03     18.36 o
   3  10   2      195.20      127.70     31.36 o
   4  10   2       36.08       42.38     24.84 o
   5  10   2      207.01      188.68     49.75 o
   6  10   2      312.38      342.04     56.15 o
  -1  11   2        8.28       31.29     29.24 o
 -17   0   3       20.19       37.22     27.87 o
 -15   0   3      164.78      179.37     43.05 o
 -13   0   3      468.22      395.24     52.63 o
 -11   0   3      138.28      125.86     25.57 o
  -9   0   3     1179.06     1129.14     73.36 o
  -7   0   3       80.76       88.53     18.72 o
  -5   0   3     2343.20     2217.84     84.99 o
  -3   0   3    47076.53    44512.04    845.25 o
  -1   0   3      236.60      344.51     12.95 o
   1   0   3      276.24      412.49     24.32 o
   3   0   3     1608.69     1517.32     35.87 o
   5   0   3    18096.40    18838.45    235.78 o
   7   0   3     2294.37     2401.10     59.42 o
   9   0   3     5357.29     5384.51    136.09 o
  11   0   3     1121.53     1043.34     59.79 o
  13   0   3     2067.15     2017.36     91.70 o
  15   0   3     2588.71     2653.81    171.70 o
 -18   1   3        3.08       18.70     19.21 o
 -17   1   3      537.65      617.26     56.27 o
 -16   1   3      108.01       54.52     35.52 o
 -15   1   3      779.43      775.63     92.11 o
 -14   1   3      407.80      411.77     42.24 o
 -13   1   3     2692.47     2672.57    143.36 o
 -12   1   3     1124.01      982.75     56.65 o
 -11   1   3      967.59      944.42     71.75 o
 -10   1   3      472.81      438.51     34.27 o
  -9   1   3      905.81      869.81     45.70 o
  -8   1   3      784.80      701.76     38.30 o
  -7   1   3     1446.65     1277.71     49.29 o
  -6   1   3     6629.90     6275.19    124.79 o
  -5   1   3     2391.11     2319.53     45.43 o
  -4   1   3      604.45      621.75     14.70 o
  -3   1   3      184.41      189.95      8.98 o
  -2   1   3      962.71     1096.15     24.41 o
  -1   1   3    19246.65    19491.52    155.20 o
   0   1   3     2101.05     2115.95     24.74 o
   1   1   3     8253.36     8756.76    102.77 o
   2   1   3     5889.49     6305.09     85.46 o
   3   1   3      354.01      424.95     11.40 o
   4   1   3        1.14        5.43      2.65 o
   5   1   3     1025.33      844.53     20.65 o
   6   1   3     6127.74     5991.36     71.65 o
   7   1   3     6666.06     6794.25     88.60 o
   8   1   3     8006.96     7964.89     93.80 o
   9   1   3        2.01       21.49      5.58 o
  10   1   3      460.99      438.53     22.39 o
  11   1   3      292.11      317.94     23.37 o
  12   1   3     3215.89     3272.78     81.38 o
  13   1   3     2203.72     2235.85     68.89 o
  14   1   3     1058.05     1061.07     70.13 o
  15   1   3      213.65      228.32     33.29 o
 -17   2   3      673.53      678.85     88.34 o
 -16   2   3      122.95       87.33     66.90 o
 -15   2   3     1173.28     1266.98     74.45 o
 -14   2   3        9.95       35.40     15.73 o
 -13   2   3        9.91       11.71     12.49 o
 -12   2   3     1990.60     1901.36     80.44 o
 -11   2   3     3455.47     3756.25    113.01 o
 -10   2   3      612.01      653.85     27.14 o
  -9   2   3     1086.48     1070.31     39.58 o
  -8   2   3     1363.73     1456.23     57.42 o
  -7   2   3      209.15      162.88      9.84 o
  -6   2   3      100.10       99.31      9.04 o
  -5   2   3      585.59      702.97     32.38 o
  -4   2   3       43.91       59.38      3.84 o
  -3   2   3    17979.50    18854.00    282.99 o
  -2   2   3       11.09       16.97      3.39 o
  -1   2   3    10147.29    10377.60    128.70 o
   0   2   3     1285.40     1150.82     16.50 o
   1   2   3     1119.52     1086.03     18.60 o
   2   2   3     1106.23     1139.11     18.09 o
   3   2   3     9997.05     9710.70     77.44 o
   4   2   3     1310.29     1474.09     21.41 o
   5   2   3      380.83      436.49     12.78 o
   6   2   3      657.93      628.28     16.69 o
   7   2   3     3598.04     3455.51     60.51 o
   8   2   3     1502.40     1521.90     32.45 o
   9   2   3       16.73       24.58      7.64 o
  10   2   3     1373.75     1327.38     45.14 o
  11   2   3        1.30        3.53     10.83 o
  12   2   3      272.12      229.98     31.48 o
  13   2   3       65.69       44.95     16.27 o
  14   2   3      361.97      370.50     41.92 o
  15   2   3       41.16      -12.27     23.01 o
 -17   3   3       13.92       12.27     26.04 o
 -16   3   3      328.97      412.80     68.00 o
 -15   3   3     1058.85     1033.02     66.66 o
 -14   3   3     3851.39     3834.52    147.21 o
 -13   3   3        0.23      -24.47     16.80 o
 -12   3   3     2578.31     2437.73     92.85 o
 -11   3   3      758.32      703.00     37.15 o
 -10   3   3        1.38        2.78      7.62 o
  -9   3   3      335.58      296.91     25.55 o
  -8   3   3      604.10      591.99     34.18 o
  -7   3   3     2280.41     2508.56     70.76 o
  -6   3   3     7938.27     8135.14    126.11 o
  -5   3   3      154.51      135.22      6.93 o
  -4   3   3     4815.13     5068.54     75.51 o
  -3   3   3     1658.74     1712.26     28.00 o
  -2   3   3     2027.76     2103.67     44.43 o
  -1   3   3      975.56     1032.98     26.02 o
   0   3   3    16146.82    15930.37    235.17 o
   1   3   3     4401.21     4555.11     99.80 o
   2   3   3     5146.75     5431.50     97.94 o
   3   3   3      714.02      713.06     23.33 o
   4   3   3     4889.41     4415.40     78.37 o
   5   3   3        6.01       20.41      4.11 o
   6   3   3    11923.37    12300.78    193.38 o
   7   3   3      139.25      121.55     10.19 o
   8   3   3       86.21      125.07     13.61 o
   9   3   3       15.38       13.60     12.00 o
  10   3   3     1943.66     1633.68    122.69 o
  11   3   3      352.52      340.47     37.14 o
  12   3   3      125.42      115.03     23.52 o
  13   3   3      603.23      655.43     78.66 o
  14   3   3      403.78      377.41     80.16 o
 -16   4   3     1451.87     1365.44    120.44 o
 -15   4   3      270.80      275.65     53.24 o
 -14   4   3     2630.00     2482.57    154.16 o
 -13   4   3        0.17       -8.04     11.94 o
 -12   4   3      376.45      342.39     32.88 o
 -11   4   3      821.39      785.28     46.76 o
 -10   4   3    10841.76    10675.91    208.98 o
  -9   4   3     1053.71      977.97     46.98 o
  -8   4   3    10139.01     9840.28    183.92 o
  -7   4   3     2032.41     2194.47    114.61 o
  -6   4   3      963.92     1003.21     26.69 o
  -5   4   3      217.32      282.67     14.14 o
  -4   4   3    34215.44    36134.58    354.98 o
  -3   4   3      996.69     1002.65     25.67 o
  -2   4   3     4435.17     4263.12     53.26 o
  -1   4   3     2291.67     2122.00     33.78 o
   0   4   3      260.36      204.89     19.38 o
   1   4   3     1100.04     1011.15     20.30 o
   2   4   3     3900.44     3941.95     92.26 o
   3   4   3     3048.94     2949.73     62.90 o
   4   4   3     5492.43     5426.00     94.01 o
   5   4   3       96.00       94.69     10.54 o
   6   4   3      534.11      513.66     22.79 o
   7   4   3       92.21       90.12     10.34 o
   8   4   3     1312.47     1329.27     70.79 o
   9   4   3       31.63        1.81     10.00 o
  10   4   3     1167.24     1145.17     66.49 o
  11   4   3       20.23       17.75     12.73 o
  12   4   3       26.42       -9.91     17.57 o
  13   4   3        0.47       -9.08     17.60 o
  14   4   3       68.20       67.65     20.63 o
 -15   5   3      222.49      201.45     47.89 o
 -14   5   3       49.11       91.81     37.33 o
 -13   5   3      694.14      655.04     70.86 o
 -12   5   3      128.41      129.74     29.80 o
 -11   5   3     3995.27     4125.37    118.20 o
 -10   5   3     1906.27     1800.90    100.08 o
  -9   5   3       23.68       63.02     30.37 o
  -8   5   3      742.52      851.84    131.98 o
  -7   5   3     4570.30     4808.73    115.66 o
  -6   5   3     3706.13     3881.19    190.91 o
  -5   5   3     2489.41     2472.87    166.74 o
  -4   5   3      538.38      564.29     23.37 o
  -3   5   3      378.09      310.55     12.27 o
  -2   5   3     3024.86     3032.30     47.19 o
  -1   5   3     4292.64     4209.15     71.55 o
   0   5   3       77.90       71.23      3.82 o
   1   5   3       10.84       17.93      4.52 o
   2   5   3      215.75      203.75     13.92 o
   3   5   3     1857.07     1782.11     88.49 o
   4   5   3        4.39       -0.90      5.15 o
   5   5   3      272.70      291.84     20.95 o
   6   5   3       15.08       40.52     12.69 o
   7   5   3        8.25       28.07     12.40 o
   8   5   3       49.67       55.32     17.65 o
   9   5   3       81.86       56.62     17.21 o
  10   5   3      737.05      769.08    106.11 o
  11   5   3      447.86      412.45     43.66 o
  12   5   3      396.77      370.56     42.30 o
  13   5   3      544.54      591.35     74.14 o
 -15   6   3     1124.08     1229.71    107.68 o
 -14   6   3        0.25       -7.88     17.38 o
 -13   6   3     1340.41     1436.19     91.42 o
 -12   6   3      379.42      450.66     40.39 o
 -11   6   3     3094.71     3036.30    106.01 o
 -10   6   3      397.59      424.33     67.57 o
  -9   6   3     9323.38     9828.15    334.96 o
  -8   6   3     3250.96     3444.19    216.34 o
  -7   6   3      933.17      930.17     72.32 o
  -6   6   3        5.85       23.29      9.56 o
  -5   6   3     6090.78     6645.81    572.80 o
  -4   6   3       77.21       83.57     10.92 o
  -3   6   3    16422.58    16812.15    171.51 o
  -2   6   3     1651.04     1639.35     31.85 o
  -1   6   3      630.20      574.47     27.68 o
   0   6   3     1877.70     1746.01     53.88 o
   1   6   3     9306.95     9580.79    121.32 o
   2   6   3      753.96      779.47     35.88 o
   3   6   3     5375.45     5372.94    131.09 o
   4   6   3      890.79      910.11     39.98 o
   5   6   3     2723.09     2559.86     92.84 o
   6   6   3       16.59       13.02     10.77 o
   7   6   3       20.74       62.92     17.70 o
   8   6   3       72.06       65.33     18.74 o
   9   6   3     1996.89     1937.22     89.79 o
  10   6   3       21.17       33.25     18.90 o
  11   6   3     1107.53     1145.36     74.24 o
  12   6   3      143.86      159.29     28.57 o
  13   6   3      102.00       57.10     29.39 o
 -14   7   3      504.84      708.72     83.91 o
 -13   7   3     1287.68     1319.90    112.10 o
 -12   7   3       59.35       93.55     34.35 o
 -11   7   3      152.58      185.04     41.67 o
 -10   7   3      823.64      850.08     83.02 o
  -9   7   3      198.33      225.47     43.83 o
  -8   7   3       85.35       95.33     27.75 o
  -7   7   3      396.23      419.27     55.02 o
  -6   7   3      511.63      485.59     58.21 o
  -5   7   3     1092.20      942.33     79.58 o
  -4   7   3     1211.77     1168.95     51.18 o
  -3   7   3      607.48      613.09     26.82 o
  -2   7   3      985.71     1011.32     35.20 o
  -1   7   3     2651.49     2650.73     63.32 o
   0   7   3     1119.01     1140.27     43.82 o
   1   7   3      777.65      679.96     43.98 o
   2   7   3      808.71      825.65     38.94 o
   3   7   3        3.73       13.03      7.51 o
   4   7   3      952.73      909.67     43.73 o
   5   7   3     2091.62     1946.29     80.47 o
   6   7   3      239.13      215.68     27.93 o
   7   7   3      982.93      922.36     92.07 o
   8   7   3      754.31      698.07     53.36 o
   9   7   3      126.55      113.52     45.62 o
  10   7   3      269.78      309.62     39.33 o
  11   7   3      388.67      361.18     41.81 o
  12   7   3        0.76       -5.59     21.91 o
 -12   8   3      378.24      312.35     55.20 o
 -11   8   3      178.71      195.06     44.47 o
 -10   8   3     1095.89     1051.57     99.41 o
  -9   8   3       13.61       16.57     20.63 o
  -8   8   3      533.79      513.64     66.41 o
  -7   8   3      164.77      156.71     35.84 o
  -6   8   3      277.50      237.68     41.69 o
  -5   8   3      670.84      570.60     41.49 o
  -4   8   3     2438.34     2175.95     91.95 o
  -3   8   3       78.33       74.14     13.81 o
  -2   8   3     4755.38     4773.93    108.01 o
  -1   8   3      824.00      799.10     53.32 o
   0   8   3     1789.11     1709.24     57.48 o
   1   8   3      225.00      238.54     38.22 o
   2   8   3     4226.49     4183.06    112.70 o
   3   8   3      924.87      959.20     45.61 o
   4   8   3     1895.18     1776.93     65.49 o
   5   8   3      771.11      730.90     43.23 o
   6   8   3      355.94      393.66     39.04 o
   7   8   3      255.83      304.35     30.35 o
   8   8   3     1286.04     1404.27     98.28 o
   9   8   3      258.53      208.74     65.78 o
  10   8   3       81.35      100.35     25.27 o
 -10   9   3       37.62       33.08     28.78 o
  -9   9   3      293.20      251.22     51.05 o
  -8   9   3      140.72      143.93     38.50 o
  -7   9   3     1852.65     2059.07    142.92 o
  -6   9   3      927.49      866.93     88.86 o
  -5   9   3      736.51      794.71     87.05 o
  -4   9   3      605.48      533.60     70.29 o
  -3   9   3       85.93       93.92     19.18 o
  -2   9   3       78.20       68.70     18.60 o
  -1   9   3       27.52       56.11     24.71 o
   0   9   3     1732.28     1672.19    120.05 o
   1   9   3      211.16      178.05     40.54 o
   2   9   3     1996.17     1855.88     85.95 o
   3   9   3      666.35      696.12     53.11 o
   4   9   3      535.07      590.78     51.33 o
   5   9   3        8.89        2.85     13.28 o
   6   9   3     1867.85     1826.19     94.71 o
   7   9   3     1658.49     1629.00     92.27 o
   8   9   3     1044.13     1039.25    105.31 o
  -7  10   3      105.15      131.02     35.05 o
  -6  10   3      435.77      391.00     63.87 o
  -5  10   3       83.25       71.23     29.99 o
  -4  10   3      215.13      220.24     45.73 o
  -3  10   3       71.40      145.64     34.46 o
  -2  10   3       18.71      -24.25     27.28 o
  -1  10   3      100.91       82.17     31.78 o
   0  10   3       54.21       80.95     28.87 o
   1  10   3      152.18      162.89     40.35 o
   2  10   3        8.26        0.33     22.31 o
   3  10   3      150.44      126.68     39.33 o
   4  10   3      192.96      160.47     42.50 o
   6  10   3      835.31      822.76     91.99 o
  -2  11   3      234.41      166.16     40.62 o
 -18   0   4     1754.69     1843.11    145.09 o
 -16   0   4      114.64      114.75     37.18 o
 -14   0   4     3832.51     3821.50    183.63 o
 -12   0   4     9944.17     9901.86    307.16 o
 -10   0   4        1.54       29.69     19.00 o
  -8   0   4    16724.14    15871.77    382.07 o
  -6   0   4     8708.84     8382.17    221.77 o
  -4   0   4     4650.89     4829.54     93.84 o
  -2   0   4    13580.58    14008.73    207.60 o
   0   0   4     3301.42     3356.20     68.05 o
   2   0   4     1411.37     1681.18     38.88 o
   4   0   4     2485.14     3196.48     64.12 o
   6   0   4     8273.76     8172.22    129.90 o
   8   0   4    11858.60    11840.60    180.47 o
  10   0   4      566.69      574.66     42.72 o
  12   0   4     6693.96     6485.50    175.98 o
  14   0   4     1214.38     1155.98    108.33 o
 -18   1   4      382.03      409.94     70.28 o
 -17   1   4       15.48       -1.73     17.58 o
 -16   1   4     1183.38     1090.18     72.17 o
 -15   1   4        5.63       -6.64     15.64 o
 -14   1   4     1044.71      966.61     64.10 o
 -13   1   4       54.67       42.53     13.52 o
 -12   1   4      228.65      279.94     30.52 o
 -11   1   4      681.44      653.95     43.92 o
 -10   1   4     1164.52     1129.51     55.57 o
  -9   1   4      427.22      330.20     28.17 o
  -8   1   4      217.76      225.92     22.32 o
  -7   1   4     3513.27     3529.44     98.14 o
  -6   1   4      107.73      134.83     10.81 o
  -5   1   4      454.01      433.39     14.82 o
  -4   1   4       19.97       39.67      4.20 o
  -3   1   4    63478.63    67392.38   1772.89 o
  -2   1   4       14.26       17.60      4.25 o
  -1   1   4     4436.30     4503.52     50.52 o
   0   1   4        7.21       23.02      2.58 o
   1   1   4     2292.94     2271.79     53.32 o
   2   1   4     1949.28     1845.98     29.09 o
   3   1   4      484.31      388.70     13.58 o
   4   1   4     1110.56      974.66     22.33 o
   5   1   4      123.58      100.08      7.52 o
   6   1   4       68.29      100.81     15.30 o
   7   1   4       80.53      101.45      8.80 o
   8   1   4     4349.35     4273.11     64.12 o
   9   1   4       68.21       66.45      8.10 o
  10   1   4     2090.03     1984.31     50.35 o
  11   1   4      221.06      181.22     19.11 o
  12   1   4      187.35      186.77     19.82 o
  13   1   4      932.79     1020.81     65.56 o
  14   1   4      338.26      389.87     33.30 o
 -17   2   4      384.17      409.91     47.48 o
 -16   2   4      128.41      146.62     27.32 o
 -15   2   4     3527.33     3496.74    128.51 o
 -14   2   4      106.53      131.11     23.44 o
 -13   2   4     2628.24     2659.27    112.40 o
 -12   2   4      117.13      129.93     21.47 o
 -11   2   4      282.22      263.93     17.51 o
 -10   2   4      786.12      761.82     22.13 o
  -9   2   4     1261.14     1203.78     35.44 o
  -8   2   4       20.31        4.92      3.86 o
  -7   2   4    10343.34    10362.90    146.65 o
  -6   2   4     1362.34     1412.61     31.09 o
  -5   2   4     2418.02     2315.86     32.74 o
  -4   2   4     3311.18     3262.22     52.87 o
  -3   2   4        5.31        8.56      2.51 o
  -2   2   4     2259.93     2427.46     54.89 o
  -1   2   4     8015.89     7420.89     95.00 o
   0   2   4    11470.88    11730.95     92.47 o
   1   2   4    31799.89    32280.00    377.14 o
   2   2   4      310.08      437.59     13.85 o
   3   2   4     2546.34     2634.02     37.79 o
   4   2   4     6520.99     6316.21     71.18 o
   5   2   4     1429.09     1311.61     27.53 o
   6   2   4      112.50      137.20      8.05 o
   7   2   4     1963.13     2020.02     42.33 o
   8   2   4     4212.89     4219.39     57.41 o
   9   2   4     4480.98     4513.55     76.03 o
  10   2   4      122.89      148.57     15.33 o
  11   2   4      303.73      254.26     26.52 o
  12   2   4       21.69       19.37     17.74 o
  13   2   4     3574.22     3503.91    134.75 o
  14   2   4        3.84        1.74     16.14 o
  15   2   4      311.62      301.16     54.57 o
 -17   3   4     2116.77     2053.09    153.52 o
 -16   3   4        0.29      -15.53     14.55 o
 -15   3   4     3263.06     3155.16    130.73 o
 -14   3   4      497.70      470.02     43.04 o
 -13   3   4        5.78       -7.43     15.25 o
 -12   3   4      505.69      519.20     42.37 o
 -11   3   4      290.18      340.12     50.59 o
 -10   3   4     1105.04     1064.54     54.44 o
  -9   3   4     2560.66     2464.56     82.43 o
  -8   3   4     8235.82     8351.53    158.47 o
  -7   3   4     4722.07     4780.89     76.12 o
  -6   3   4      497.04      494.50     15.50 o
  -5   3   4     2397.20     2742.57     56.08 o
  -4   3   4      309.54      321.88     12.34 o
  -3   3   4     9503.91     9438.93    102.80 o
  -2   3   4      769.09      889.21     26.53 o
  -1   3   4     6228.06     6197.59     90.75 o
   0   3   4      849.42      879.02     16.63 o
   1   3   4    16120.03    16563.63    163.57 o
   2   3   4     8546.44     9098.36     97.68 o
   3   3   4    13772.48    14359.08    130.91 o
   4   3   4     1391.29     1301.93     31.51 o
   5   3   4      374.58      352.60     13.94 o
   6   3   4       91.14       90.59      6.67 o
   7   3   4     2373.72     2375.32     41.59 o
   8   3   4      484.05      430.45     22.32 o
   9   3   4     1523.24     1446.96     72.34 o
  10   3   4      479.64      376.32     62.09 o
  11   3   4      503.29      535.71     50.30 o
  12   3   4        0.01      -13.21     17.19 o
  13   3   4        3.06      -20.00     20.54 o
  14   3   4       39.28       30.94     16.79 o
 -16   4   4      131.63       45.54     33.01 o
 -15   4   4      488.66      533.79     73.41 o
 -14   4   4      776.33      725.10     54.05 o
 -13   4   4       84.23      103.46     32.57 o
 -12   4   4      131.97      140.77     23.17 o
 -11   4   4     1354.98     1409.81     66.72 o
 -10   4   4      404.38      339.94     42.01 o
  -9   4   4      344.46      304.54     26.36 o
  -8   4   4      122.43      133.80     16.04 o
  -7   4   4     3130.71     3123.93     57.20 o
  -6   4   4      143.95      113.63      8.49 o
  -5   4   4     3647.51     3740.16    117.77 o
  -4   4   4     1166.48     1060.30     29.88 o
  -3   4   4      106.17      119.18      7.57 o
  -2   4   4      470.52      457.14     19.08 o
  -1   4   4     1944.92     1958.68     39.29 o
   0   4   4      740.95      640.19     16.24 o
   1   4   4     2587.60     2663.54     67.79 o
   2   4   4      152.53      127.70      9.63 o
   3   4   4     1174.64     1176.57     34.61 o
   4   4   4     1960.68     1961.86     71.56 o
   5   4   4     3271.00     3369.04     64.68 o
   6   4   4      223.39      235.29     17.29 o
   7   4   4      156.15      150.99     22.63 o
   8   4   4        9.20       -0.63     11.86 o
   9   4   4      834.50      801.71     55.66 o
  10   4   4       31.96       59.77     17.26 o
  11   4   4     2242.06     2280.23    125.49 o
  12   4   4       54.08       42.55     20.00 o
  13   4   4       10.86       10.57     18.51 o
 -15   5   4     1435.49     1460.52    123.42 o
 -14   5   4     1923.64     2047.20    143.25 o
 -13   5   4      434.25      413.98     41.38 o
 -12   5   4      276.82      294.86     25.94 o
 -11   5   4       85.85      111.23     27.92 o
 -10   5   4     7012.66     7269.47    189.62 o
  -9   5   4     8513.86     8765.99    285.48 o
  -8   5   4     5609.59     5776.80    132.25 o
  -7   5   4      551.79      504.33     53.59 o
  -6   5   4       65.38       48.37     10.16 o
  -5   5   4     6494.12     6759.50    118.06 o
  -4   5   4     7217.34     6999.95    141.15 o
  -3   5   4     4147.56     4033.66     69.77 o
  -2   5   4     4705.76     4563.13     68.00 o
  -1   5   4     1418.69     1439.89     38.38 o
   0   5   4      102.66      103.28      9.66 o
   1   5   4      894.27      861.24     17.16 o
   2   5   4     3339.23     3489.09     77.04 o
   3   5   4     5385.77     5489.61    132.37 o
   4   5   4     7793.81     7984.80    230.17 o
   5   5   4      171.10      211.23     17.13 o
   6   5   4       13.59       25.53     12.75 o
   7   5   4      203.65      191.25     24.93 o
   8   5   4     3970.34     3930.42    128.46 o
   9   5   4     3223.65     3211.80    118.55 o
  10   5   4     1188.48     1421.17    123.49 o
  11   5   4      584.37      553.58     51.10 o
  12   5   4      119.00       97.01     25.06 o
  13   5   4      204.89      217.25     48.47 o
 -15   6   4      867.72      876.68     89.98 o
 -14   6   4       31.37       41.20     26.78 o
 -13   6   4      219.02      159.09     26.49 o
 -12   6   4     5108.63     5461.00    221.65 o
 -11   6   4      111.22       80.29     23.37 o
 -10   6   4      847.01      860.50     50.79 o
  -9   6   4        6.04       22.80     10.54 o
  -8   6   4      983.64     1011.00     56.48 o
  -7   6   4      104.97       97.46     14.66 o
  -6   6   4     4159.02     4396.67    299.82 o
  -5   6   4       72.72       81.39      9.83 o
  -4   6   4      311.54      329.00     18.75 o
  -3   6   4      270.84      261.00     16.85 o
  -2   6   4     2686.36     2807.90     88.59 o
  -1   6   4       72.12       66.98     12.20 o
   0   6   4     2198.07     2141.10     60.45 o
   1   6   4      617.39      615.01     38.80 o
   2   6   4       35.67       55.80     12.97 o
   3   6   4       26.04       37.81      9.38 o
   4   6   4      830.89      852.05     36.78 o
   5   6   4      566.41      454.48     41.79 o
   6   6   4     6063.40     6030.21    159.19 o
   7   6   4       53.60       42.68     13.38 o
   8   6   4       29.33       51.39     19.00 o
   9   6   4       66.67       55.40     34.79 o
  10   6   4     2007.91     2111.42    100.93 o
  11   6   4       11.06       -4.73     16.94 o
  12   6   4      383.76      444.40     65.58 o
 -14   7   4      130.00      239.23     50.68 o
 -13   7   4      689.53      722.56     59.11 o
 -12   7   4      239.54      196.01     40.91 o
 -11   7   4       18.36       -2.62     22.05 o
 -10   7   4      190.76      190.17     41.43 o
  -9   7   4     2647.94     2554.50    143.25 o
  -8   7   4      469.25      392.75     55.42 o
  -7   7   4      627.86      582.17     64.52 o
  -6   7   4      967.77     1045.85     84.64 o
  -5   7   4     1016.44      993.87     43.75 o
  -4   7   4     1785.65     1743.77     53.93 o
  -3   7   4     4977.19     4990.57     95.22 o
  -2   7   4     3665.36     3634.08     74.83 o
  -1   7   4      428.34      413.49     29.85 o
   0   7   4      768.78      765.74     36.90 o
   1   7   4      400.37      373.82     26.67 o
   2   7   4     2050.55     2159.90     67.65 o
   3   7   4     3412.41     3462.64    108.61 o
   4   7   4     1105.14     1143.91     60.70 o
   5   7   4      273.07      275.34     30.63 o
   6   7   4        3.60       -5.05     11.74 o
   7   7   4      484.59      552.31    110.23 o
   8   7   4      784.05      769.38     56.60 o
   9   7   4      700.94      797.60     60.06 o
  10   7   4      719.66      719.09     87.67 o
  11   7   4       45.34       96.45     38.69 o
 -13   8   4        6.66       16.15     19.66 o
 -12   8   4      406.52      432.25     64.33 o
 -11   8   4       46.96        6.15     22.03 o
 -10   8   4      260.00      248.32     50.82 o
  -9   8   4      133.72      137.00     36.23 o
  -8   8   4      895.57      849.41     84.06 o
  -7   8   4      231.73      195.42     41.27 o
  -6   8   4      434.22      406.27     37.28 o
  -5   8   4      584.15      568.75     44.11 o
  -4   8   4       69.99       84.11     13.83 o
  -3   8   4       68.29       57.32     12.21 o
  -2   8   4      270.34      270.18     28.08 o
  -1   8   4     1722.61     1758.85     74.93 o
   0   8   4      807.55      781.80     43.92 o
   1   8   4     4215.43     4140.29    100.49 o
   2   8   4      685.78      635.39     37.55 o
   3   8   4      609.76      582.94     36.80 o
   4   8   4        3.12       11.98     17.07 o
   5   8   4      486.35      506.13     36.64 o
   6   8   4      622.03      666.15     53.92 o
   7   8   4      356.74      303.23     39.34 o
   8   8   4      590.37      667.64     54.26 o
   9   8   4      614.16      682.36    111.00 o
  10   8   4      226.45      256.29     48.91 o
 -11   9   4      276.87      402.36     66.78 o
 -10   9   4      123.67      169.98     45.00 o
  -9   9   4      319.26      265.88     51.62 o
  -8   9   4       76.07       51.75     29.96 o
  -7   9   4       21.73       18.12     16.89 o
  -6   9   4     1177.65     1093.01    100.76 o
  -5   9   4      244.81      182.92     40.57 o
  -4   9   4      149.07      111.72     21.71 o
  -3   9   4      842.38      771.46     56.41 o
  -2   9   4     1218.24     1282.72    102.35 o
  -1   9   4       56.68       43.15     23.24 o
   0   9   4      323.38      260.97     48.72 o
   1   9   4      169.16      230.76     48.94 o
   2   9   4      411.01      434.55     64.53 o
   3   9   4      818.31      864.77     61.90 o
   4   9   4        0.87       18.78     13.92 o
   5   9   4        4.14       20.89     15.79 o
   6   9   4      240.85      183.73     75.38 o
   7   9   4        6.80       10.14     21.73 o
   8   9   4        0.67       22.74     25.77 o
  -7  10   4     2809.85     2997.36    183.99 o
  -6  10   4       56.17       54.40     24.91 o
  -5  10   4      162.46      194.61     45.68 o
  -4  10   4        6.65       -6.28     25.03 o
  -3  10   4       57.89       56.69     26.65 o
  -2  10   4       18.16       32.66     25.45 o
  -1  10   4       36.18       93.54     33.53 o
   0  10   4        0.52       18.16     19.57 o
   1  10   4      590.94      546.44     73.86 o
   2  10   4       21.15       30.19     19.10 o
   3  10   4      526.38      586.72     78.77 o
   4  10   4      102.50      147.58     41.07 o
   5  10   4      151.77      148.87     37.21 o
 -17   0   5       17.09       18.90     26.50 o
 -15   0   5     4496.00     4627.01    213.97 o
 -13   0   5      460.41      378.37     54.02 o
 -11   0   5    14410.40    14502.82    391.79 o
  -9   0   5     1206.45     1177.38     78.73 o
  -7   0   5    10752.41    10641.72    276.24 o
  -5   0   5     8026.84     8025.25    144.77 o
  -3   0   5    37171.56    38229.88   1526.49 o
  -1   0   5      329.20      372.33     20.03 o
   1   0   5     1182.05     1125.94     38.92 o
   3   0   5       82.68       84.05      9.91 o
   5   0   5     1538.35     1547.47     56.59 o
   7   0   5      699.00      614.74     30.78 o
   9   0   5      509.61      400.00     41.38 o
  11   0   5       19.66       28.66     13.65 o
  13   0   5        2.47       32.26     15.89 o
 -18   1   5     1164.17     1118.96     79.18 o
 -17   1   5      541.33      623.30     57.69 o
 -16   1   5       45.56       41.26     14.75 o
 -15   1   5        2.39       13.49     15.62 o
 -14   1   5     1775.66     1599.53     81.53 o
 -13   1   5     5468.07     5306.48    152.68 o
 -12   1   5     7324.53     7327.57    229.03 o
 -11   1   5      671.37      679.04     45.67 o
 -10   1   5       17.77        8.27     14.06 o
  -9   1   5      703.57      739.09     31.25 o
  -8   1   5    15714.19    15446.10    209.29 o
  -7   1   5     5302.80     5181.77    100.17 o
  -6   1   5     4119.95     4099.24     65.35 o
  -5   1   5    10039.28    10390.38    198.10 o
  -4   1   5    11792.83    11837.88    179.39 o
  -3   1   5     2606.27     2528.41     44.32 o
  -2   1   5      154.44      152.75      7.18 o
  -1   1   5    10252.61    10461.58    188.94 o
   0   1   5       22.68       40.28      4.18 o
   1   1   5     1616.81     1611.34     33.93 o
   2   1   5      408.67      296.92     13.15 o
   3   1   5       60.33       43.37      4.87 o
   4   1   5        1.62        3.52      3.56 o
   5   1   5     3590.84     3461.01     51.63 o
   6   1   5     4329.94     4209.78     60.78 o
   7   1   5     2775.37     2885.03     50.04 o
   8   1   5     2866.25     2750.56     50.90 o
   9   1   5        0.47        5.83      7.51 o
  10   1   5       37.50       19.04     10.59 o
  11   1   5      592.60      643.77     30.07 o
  12   1   5      157.30      147.16     18.02 o
  13   1   5     1601.51     1596.68     71.26 o
  14   1   5        1.85      -19.12     12.75 o
 -18   2   5       71.50       43.71     18.27 o
 -17   2   5      601.24      708.25     61.02 o
 -16   2   5     1112.62     1151.41     85.92 o
 -15   2   5      163.01      171.45     35.20 o
 -14   2   5      167.04      173.94     28.03 o
 -13   2   5       24.37        2.62     12.07 o
 -12   2   5       20.30       13.36     10.60 o
 -11   2   5      231.76      237.22     17.15 o
 -10   2   5     1816.84     1903.60     50.71 o
  -9   2   5      971.83      977.72     25.95 o
  -8   2   5     1134.29     1258.06     35.04 o
  -7   2   5     2034.35     1803.56     38.81 o
  -6   2   5      454.53      455.09     19.58 o
  -5   2   5      453.78      507.21     14.07 o
  -4   2   5      357.54      334.94     13.76 o
  -3   2   5    15624.91    15077.54    249.98 o
  -2   2   5      369.61      363.52     11.27 o
  -1   2   5     2270.17     2482.04     32.04 o
   0   2   5     9054.32     9262.86    116.15 o
   1   2   5     2714.96     2558.39     44.43 o
   2   2   5     6980.19     7234.30    102.17 o
   3   2   5     7072.54     7275.63     80.33 o
   4   2   5       22.00       20.48      3.88 o
   5   2   5     2267.25     2309.75     61.03 o
   6   2   5       11.78       18.69      4.19 o
   7   2   5      264.06      266.01     14.32 o
   8   2   5        9.62       19.49      4.09 o
   9   2   5       21.78       32.25      6.39 o
  10   2   5      251.91      268.15     20.85 o
  11   2   5      655.53      612.95     40.10 o
  12   2   5       49.35       89.53     18.14 o
  13   2   5        0.56        8.11     26.98 o
  14   2   5       26.83      -13.50     30.68 o
 -17   3   5      470.06      464.54     92.77 o
 -16   3   5      175.73      173.45     43.55 o
 -15   3   5       34.19        5.45     38.20 o
 -14   3   5      807.42      863.53    108.17 o
 -13   3   5      381.54      375.31     36.67 o
 -12   3   5     1541.65     1527.51     72.67 o
 -11   3   5       49.05       82.18     18.08 o
 -10   3   5     1089.77     1062.26     42.55 o
  -9   3   5      216.33      207.38     13.53 o
  -8   3   5       41.15       47.17      9.75 o
  -7   3   5      555.66      540.86     16.67 o
  -6   3   5     6905.92     6625.01     90.18 o
  -5   3   5       93.27      119.88     14.22 o
  -4   3   5     1470.83     1440.63     26.69 o
  -3   3   5      829.81      802.74     21.43 o
  -2   3   5     8441.71     8589.80    121.94 o
  -1   3   5     1072.77      986.14     28.62 o
   0   3   5    18398.65    18966.38    158.57 o
   1   3   5      593.26      750.65     17.76 o
   2   3   5       63.04       84.06      7.52 o
   3   3   5      174.97      186.56     10.04 o
   4   3   5      922.85      948.28     22.72 o
   5   3   5     1944.38     1855.54     29.43 o
   6   3   5     1782.21     1848.95     47.90 o
   7   3   5      634.75      665.57     30.70 o
   8   3   5     3527.22     3411.77     65.44 o
   9   3   5      921.88      884.56     45.29 o
  10   3   5      135.71      133.82     24.28 o
  11   3   5      560.61      564.73     49.53 o
  12   3   5     1359.03     1339.88     80.53 o
  13   3   5      369.02      436.62     48.19 o
  14   3   5      510.77      522.24     75.09 o
 -16   4   5      548.93      650.02     85.79 o
 -15   4   5       81.41       77.11     32.01 o
 -14   4   5     1153.38     1181.51    131.38 o
 -13   4   5      627.98      572.18     36.07 o
 -12   4   5       98.81      115.42     16.47 o
 -11   4   5        0.99        7.44      7.45 o
 -10   4   5     5574.85     5363.74    132.91 o
  -9   4   5      111.88      112.60     13.95 o
  -8   4   5     4217.79     4277.68     75.51 o
  -7   4   5      406.06      353.68     16.52 o
  -6   4   5       84.45      101.28     10.08 o
  -5   4   5      681.00      742.39     19.98 o
  -4   4   5     7471.29     7634.99    111.23 o
  -3   4   5     4559.48     4464.72     80.77 o
  -2   4   5    25112.18    26221.44    312.96 o
  -1   4   5     1063.05     1037.63     41.11 o
   0   4   5      487.61      507.58     17.39 o
   1   4   5       28.17       49.78      5.51 o
   2   4   5     8382.37     8101.82    107.02 o
   3   4   5       49.32       57.28      9.58 o
   4   4   5    13469.88    13155.00    189.32 o
   5   4   5     4125.21     4134.18     96.09 o
   6   4   5      693.79      725.05     36.69 o
   7   4   5       57.89       57.49     17.12 o
   8   4   5     8357.45     8583.51    204.69 o
   9   4   5      352.63      340.75     37.32 o
  10   4   5     5136.57     5118.62    181.22 o
  11   4   5       10.24       14.92     14.19 o
  12   4   5      474.02      470.23     49.89 o
  13   4   5        6.05      -17.76     17.84 o
 -15   5   5      271.29      363.35     60.71 o
 -14   5   5       81.84       46.07     14.92 o
 -13   5   5       37.65       56.56     15.49 o
 -12   5   5       17.94       -6.46     12.21 o
 -11   5   5      315.76      314.70     31.78 o
 -10   5   5       99.81       80.45     27.68 o
  -9   5   5      126.39      104.29     24.56 o
  -8   5   5      299.91      297.22     38.91 o
  -7   5   5      937.81      891.11     67.03 o
  -6   5   5      210.74      211.09     29.37 o
  -5   5   5      827.10      795.44     30.81 o
  -4   5   5        0.98        4.88      2.12 o
  -3   5   5        6.68        7.83      6.42 o
  -2   5   5      196.83      205.31     13.32 o
  -1   5   5      723.03      647.16     30.65 o
   0   5   5      507.34      478.41     15.13 o
   1   5   5     4674.01     4605.14    103.11 o
   2   5   5      670.70      711.52     31.77 o
   3   5   5      226.21      243.99     17.28 o
   4   5   5     1102.58     1055.92     43.77 o
   5   5   5     9753.63     9843.92    214.83 o
   6   5   5      948.72      924.99     55.91 o
   7   5   5     2798.11     2670.79    101.53 o
   8   5   5      346.01      347.52     36.35 o
   9   5   5      959.94      968.29     92.60 o
  10   5   5     1885.68     1906.90     95.47 o
  11   5   5     1068.89     1097.40     74.55 o
  12   5   5      181.87      171.74     31.56 o
 -14   6   5      232.48      265.27     61.34 o
 -13   6   5       87.00       72.63     16.43 o
 -12   6   5       12.90       21.37     14.97 o
 -11   6   5     4075.32     4074.37    130.64 o
 -10   6   5      158.83      165.99     34.31 o
  -9   6   5     3610.18     3556.01    160.93 o
  -8   6   5      112.89      131.25     29.74 o
  -7   6   5     2367.36     2242.49    119.46 o
  -6   6   5      560.07      492.04     53.88 o
  -5   6   5      826.70      772.36     44.30 o
  -4   6   5     1875.89     1877.11     57.47 o
  -3   6   5     7113.32     7217.51    131.08 o
  -2   6   5     1098.33     1053.21     40.87 o
  -1   6   5     5003.15     5002.76    127.22 o
   0   6   5       24.00       20.18      6.57 o
   1   6   5       22.28       48.16     12.49 o
   2   6   5      244.41      263.50     21.37 o
   3   6   5     9003.82     8960.68    153.13 o
   4   6   5      215.59      188.94     25.32 o
   5   6   5     7608.25     7567.03    182.42 o
   6   6   5        5.54       16.86     12.15 o
   7   6   5     1956.85     1865.77     88.50 o
   8   6   5      399.74      386.74     41.29 o
   9   6   5     3347.59     3634.57    133.60 o
  10   6   5       97.68      159.44     31.15 o
  11   6   5      334.23      336.66     86.51 o
 -14   7   5      475.08      377.90     59.88 o
 -13   7   5      860.34      760.75     60.09 o
 -12   7   5      140.47      116.25     24.08 o
 -11   7   5      188.37      258.65     43.11 o
 -10   7   5      717.84      691.56     73.36 o
  -9   7   5       63.85       74.03     28.13 o
  -8   7   5      142.23      114.58     29.73 o
  -7   7   5       32.76        5.25     13.60 o
  -6   7   5      829.64      675.68     68.07 o
  -5   7   5     2686.00     2659.97     79.43 o
  -4   7   5      100.31      117.77     12.92 o
  -3   7   5      950.71      957.09     36.37 o
  -2   7   5      871.98      818.82     37.94 o
  -1   7   5     8499.69     8649.50    151.97 o
   0   7   5        4.27        4.65      7.22 o
   1   7   5     1103.05     1066.18     46.74 o
   2   7   5       99.03       88.61     12.80 o
   3   7   5      594.43      558.93     42.36 o
   4   7   5      327.64      308.44     45.71 o
   5   7   5     1203.10     1169.72     65.87 o
   6   7   5      283.60      293.42     55.62 o
   7   7   5      240.50      190.76     29.58 o
   8   7   5       61.62       59.07     19.56 o
   9   7   5       26.03        4.50     15.58 o
  10   7   5     1129.94     1200.57     78.84 o
 -13   8   5        9.24        0.85     20.15 o
 -12   8   5       53.26       53.03     19.71 o
 -11   8   5      757.42      805.12     85.89 o
 -10   8   5      499.80      530.01     66.25 o
  -9   8   5      303.24      216.99     43.95 o
  -8   8   5     4030.74     4155.84    196.36 o
  -7   8   5      159.68      139.80     36.17 o
  -6   8   5      105.97      111.65     20.08 o
  -5   8   5      564.47      596.60     36.35 o
  -4   8   5     3972.18     4107.75    102.36 o
  -3   8   5       88.12       73.01     15.99 o
  -2   8   5     4057.39     4194.17     98.67 o
  -1   8   5     1501.99     1531.93     56.88 o
   0   8   5       56.89       33.87     14.20 o
   1   8   5     1064.40      976.24     46.85 o
   2   8   5     3404.65     3410.48     94.58 o
   3   8   5       43.63       45.56     10.93 o
   4   8   5      646.86      620.12     40.22 o
   5   8   5       47.95       55.67     21.45 o
   6   8   5       22.56       22.61     15.02 o
   7   8   5       10.66       21.25     16.85 o
   8   8   5      225.75      233.92     64.67 o
   9   8   5        5.16      -16.95     21.15 o
 -11   9   5      457.14      427.05     65.78 o
 -10   9   5      142.28      210.07     47.53 o
  -9   9   5     1039.68     1054.53    102.54 o
  -8   9   5     2071.88     1984.03    140.21 o
  -7   9   5     1971.38     1898.25    135.74 o
  -6   9   5     1630.52     1522.88    119.84 o
  -5   9   5        3.16       -4.77     11.93 o
  -4   9   5       39.62        4.61     12.67 o
  -3   9   5      123.35      118.89     51.39 o
  -2   9   5     1250.40     1161.01     63.66 o
  -1   9   5       23.86       10.25     11.96 o
   0   9   5      978.12      929.53     58.13 o
   1   9   5      519.22      430.94     37.36 o
   2   9   5        8.00        0.92     11.23 o
   3   9   5      598.05      580.47     39.80 o
   4   9   5      572.03      549.52     39.51 o
   5   9   5      171.46      202.60     31.01 o
   6   9   5      403.42      450.73     49.05 o
   7   9   5     1540.34     1675.95    135.11 o
  -7  10   5       95.24       92.18     31.94 o
  -6  10   5     1435.89     1414.90    123.94 o
  -5  10   5      121.18      128.75     37.67 o
  -4  10   5      293.48      290.61     53.85 o
  -3  10   5       12.51       24.96     14.77 o
  -2  10   5       53.71       24.68     19.57 o
  -1  10   5        2.99       -5.89     15.19 o
   0  10   5       61.34       77.47     27.81 o
   1  10   5       57.10       68.87     26.61 o
   2  10   5       11.99        3.84     28.09 o
   3  10   5        9.52       29.01     29.61 o
   4  10   5       10.48       -4.10     21.76 o
 -18   0   6     5981.14     6079.85    279.25 o
 -16   0   6     2222.91     2258.73    149.39 o
 -14   0   6     6054.69     6092.70    242.97 o
 -12   0   6     9118.70     9572.57    303.82 o
 -10   0   6        6.45       35.84     19.99 o
  -8   0   6    10208.35    10064.67    161.47 o
  -6   0   6    12516.77    12736.40    215.46 o
  -4   0   6     6035.37     6521.41    125.03 o
  -2   0   6     1256.81     1193.85     40.25 o
   0   0   6    20969.92    20237.11    639.31 o
   2   0   6    14552.51    15100.02    205.34 o
   4   0   6     4393.93     3936.65     80.08 o
   6   0   6    11912.82    11706.25    234.85 o
   8   0   6      743.79      735.61     36.97 o
  10   0   6       35.71       42.55     10.29 o
  12   0   6      109.04       91.26     24.07 o
 -18   1   6      424.28      384.81     47.26 o
 -17   1   6       57.32      111.75     25.52 o
 -16   1   6      467.50      513.90     53.84 o
 -15   1   6      711.75      728.09     57.07 o
 -14   1   6      728.82      675.78     53.52 o
 -13   1   6       18.20       21.36     14.08 o
 -12   1   6      274.37      308.59     30.12 o
 -11   1   6      499.76      501.67     46.08 o
 -10   1   6     2568.39     2538.78     91.87 o
  -9   1   6       26.69       36.62      6.23 o
  -8   1   6     3479.38     3624.55     92.81 o
  -7   1   6     1137.53      990.09     26.45 o
  -6   1   6     1555.80     1494.18     42.54 o
  -5   1   6      125.13      106.29      8.04 o
  -4   1   6    15355.64    15505.34    167.90 o
  -3   1   6     1836.90     1994.84     45.95 o
  -2   1   6       23.99       33.22      6.90 o
  -1   1   6       32.84       61.21      6.72 o
   0   1   6      461.30      470.12     15.13 o
   1   1   6      922.19      878.59     25.79 o
   2   1   6      786.75      667.69     21.08 o
   3   1   6      335.94      302.91     13.07 o
   4   1   6      140.10      175.53     11.49 o
   5   1   6      414.37      353.84     15.92 o
   6   1   6     1435.20     1411.34     33.57 o
   7   1   6     1811.46     1736.77     39.06 o
   8   1   6       74.80       70.95      9.12 o
   9   1   6        2.46        1.07      5.93 o
  10   1   6      663.02      554.37     27.85 o
  11   1   6     1026.61     1018.52     44.59 o
  12   1   6       16.91       49.14     13.98 o
  13   1   6       38.68       31.55     14.05 o
  14   1   6      940.45      995.54     99.67 o
 -18   2   6      201.14      314.39     60.55 o
 -17   2   6      865.99      887.56     67.85 o
 -16   2   6      899.42      941.66     67.92 o
 -15   2   6     2608.52     2569.26    109.63 o
 -14   2   6      107.30      115.72     24.00 o
 -13   2   6     7891.52     7769.19    292.74 o
 -12   2   6      122.88      111.81     30.25 o
 -11   2   6     6124.27     6225.85    133.53 o
 -10   2   6     3591.27     3539.74     64.76 o
  -9   2   6     1817.20     1925.40     35.47 o
  -8   2   6      233.49      206.69     12.70 o
  -7   2   6    17101.10    16391.97    184.27 o
  -6   2   6     1649.32     1547.95     35.42 o
  -5   2   6    10560.06    10276.08    151.72 o
  -4   2   6      155.89      183.44     15.79 o
  -3   2   6      182.94      158.70     16.09 o
  -2   2   6     1482.03     1380.47     26.90 o
  -1   2   6     6224.03     6118.88     81.25 o
   0   2   6      658.23      661.56     22.83 o
   1   2   6     4032.32     4314.04     95.19 o
   2   2   6       93.38      105.65      6.77 o
   3   2   6      458.32      419.00     15.45 o
   4   2   6       23.42       32.57      5.38 o
   5   2   6      626.86      575.10     19.93 o
   6   2   6      132.90      129.99     10.20 o
   7   2   6      754.25      744.81     24.71 o
   8   2   6      218.40      230.92     14.42 o
   9   2   6      171.94      134.84     13.61 o
  10   2   6        1.27       20.13     10.14 o
  11   2   6      188.81      185.83     23.21 o
  12   2   6     2120.79     2151.05     94.86 o
  13   2   6      592.71      650.45     46.52 o
 -17   3   6      430.17      385.53     52.88 o
 -16   3   6      493.29      546.04     66.56 o
 -15   3   6      787.84      694.44    104.54 o
 -14   3   6        7.29        4.27     10.85 o
 -13   3   6      227.26      210.40     21.53 o
 -12   3   6      158.88      145.83     23.17 o
 -11   3   6      534.84      498.71     30.20 o
 -10   3   6      581.48      637.64     26.06 o
  -9   3   6     6192.95     6385.76    155.98 o
  -8   3   6      108.39      134.39     10.60 o
  -7   3   6     4175.18     4147.91     68.11 o
  -6   3   6     1295.82     1436.30     50.58 o
  -5   3   6     3171.52     3273.13     84.44 o
  -4   3   6       67.02       80.23      7.34 o
  -3   3   6    10197.10    10134.99    117.51 o
  -2   3   6     1763.46     1565.80     43.32 o
  -1   3   6      447.31      471.34     13.90 o
   0   3   6    10331.17    10716.14    154.13 o
   1   3   6     4675.57     4508.16     75.25 o
   2   3   6      850.55      775.91     23.78 o
   3   3   6     5211.39     5304.62     66.39 o
   4   3   6     5687.80     5466.63     94.20 o
   5   3   6     1862.48     1854.47     31.34 o
   6   3   6      867.40      824.75     24.64 o
   7   3   6       45.45       50.56      9.71 o
   8   3   6      371.01      349.94     23.99 o
   9   3   6     3340.70     3217.65     93.39 o
  10   3   6      439.50      481.75     36.22 o
  11   3   6     1482.75     1546.51     85.73 o
  12   3   6       88.17      115.14     26.75 o
  13   3   6      171.06      149.33     42.21 o
 -16   4   6        0.08       16.36     14.90 o
 -15   4   6       67.64       83.77     22.70 o
 -14   4   6      299.62      307.83     27.63 o
 -13   4   6      360.23      364.42     36.85 o
 -12   4   6      133.10      120.75     20.01 o
 -11   4   6       67.90       69.90     13.35 o
 -10   4   6      475.27      381.58     26.12 o
  -9   4   6      452.33      457.05     19.39 o
  -8   4   6      445.45      469.92     22.31 o
  -7   4   6     1443.24     1437.99     41.78 o
  -6   4   6     2515.95     2287.59     73.39 o
  -5   4   6      300.02      288.69     12.21 o
  -4   4   6        5.15       15.27      7.13 o
  -3   4   6     3690.73     3921.54     75.50 o
  -2   4   6     3796.81     3521.17    122.83 o
  -1   4   6       44.63       51.56     12.69 o
   0   4   6     1591.45     1540.20     30.25 o
   1   4   6     2014.36     1924.79     41.68 o
   2   4   6      223.14      261.79     15.20 o
   3   4   6      101.89      128.95      7.83 o
   4   4   6       14.45       37.14      4.62 o
   5   4   6     1907.44     1832.85     48.59 o
   6   4   6      103.58       79.07     11.15 o
   7   4   6      679.75      669.14     39.78 o
   8   4   6      564.59      608.44     85.30 o
   9   4   6      653.83      700.97     55.21 o
  10   4   6      115.93      119.30     24.45 o
  11   4   6     1088.24      958.75     68.70 o
  12   4   6      388.12      482.39     51.48 o
 -16   5   6     2110.35     2169.76    158.47 o
 -15   5   6     1135.81     1299.28    115.75 o
 -14   5   6      801.26      823.16     46.19 o
 -13   5   6       15.23        3.80     12.04 o
 -12   5   6        8.91        9.00     10.74 o
 -11   5   6     1233.76     1232.88     63.66 o
 -10   5   6     1147.18     1220.51     61.53 o
  -9   5   6      910.85      852.13     49.07 o
  -8   5   6     1416.73     1419.48     61.28 o
  -7   5   6        1.37        8.09     10.96 o
  -6   5   6       56.26       56.18      7.80 o
  -5   5   6       13.30       25.23      5.80 o
  -4   5   6     1758.01     1760.96     55.76 o
  -3   5   6     1171.30     1126.35     32.96 o
  -2   5   6     3496.16     3337.53     69.77 o
  -1   5   6     7382.33     7443.94    177.41 o
   0   5   6      833.02      808.08     20.06 o
   1   5   6      269.02      299.52     19.23 o
   2   5   6     2826.32     2973.55     65.50 o
   3   5   6     7047.24     7272.70    115.22 o
   4   5   6     7304.24     7371.39    117.57 o
   5   5   6      434.23      479.19     33.09 o
   6   5   6      171.39      139.90     23.94 o
   7   5   6     1000.77      965.11     61.40 o
   8   5   6     2628.64     2800.59    111.67 o
   9   5   6     2619.30     2784.65    114.61 o
  10   5   6     2274.86     2415.25    110.08 o
  11   5   6      183.08      135.68     27.63 o
 -15   6   6      188.52      147.04     45.66 o
 -14   6   6      450.20      485.15     46.86 o
 -13   6   6       14.19       37.54     16.96 o
 -12   6   6      105.31      103.08     33.41 o
 -11   6   6      439.01      418.90     43.78 o
 -10   6   6      183.10      142.52     22.15 o
  -9   6   6      384.26      324.84     32.09 o
  -8   6   6       13.12       16.77      9.97 o
  -7   6   6     2853.37     2963.42    146.69 o
  -6   6   6     1165.53     1166.20     44.53 o
  -5   6   6      140.44      145.58     14.97 o
  -4   6   6      543.93      531.34     24.00 o
  -3   6   6     2016.52     2041.37     44.24 o
  -2   6   6      131.09      153.25     11.42 o
  -1   6   6     2630.78     2606.35     61.46 o
   0   6   6     1776.29     1819.62     59.16 o
   1   6   6        7.84       15.38      6.19 o
   2   6   6     2158.42     2241.73     58.70 o
   3   6   6       18.32       39.96     10.37 o
   4   6   6      348.62      379.73     36.77 o
   5   6   6      253.10      193.91     48.35 o
   6   6   6     3443.17     3519.37    122.61 o
   7   6   6        0.54      -11.15     14.45 o
   8   6   6        3.04        1.72     17.04 o
   9   6   6      442.33      495.90     49.08 o
  10   6   6     1224.71     1427.97     85.95 o
  11   6   6        2.68      -28.52     28.45 o
 -14   7   6      659.80      650.17     55.66 o
 -13   7   6       22.63       20.17     15.10 o
 -12   7   6        1.68       26.81     15.72 o
 -11   7   6      327.59      337.01     37.60 o
 -10   7   6     1925.61     1845.79     85.65 o
  -9   7   6      178.62      167.59     31.59 o
  -8   7   6     1911.97     1852.65     80.96 o
  -7   7   6      146.82      144.43     26.86 o
  -6   7   6       51.29       27.77     10.68 o
  -5   7   6      233.79      211.01     14.85 o
  -4   7   6     3892.96     3989.45     85.72 o
  -3   7   6      595.10      641.37     37.39 o
  -2   7   6      117.06      134.02     16.56 o
  -1   7   6     2976.69     2953.73     80.51 o
   0   7   6     1346.59     1422.18     89.08 o
   1   7   6       60.26       36.26     10.35 o
   2   7   6     3066.77     3152.58     84.45 o
   3   7   6     2515.89     2480.19     95.53 o
   4   7   6     1121.75     1045.50     62.23 o
   5   7   6     1353.26     1586.16     80.08 o
   6   7   6       73.35       69.26     17.82 o
   7   7   6      414.64      462.12     45.55 o
   8   7   6       26.90       35.40     37.45 o
   9   7   6     1524.27     1478.31     87.59 o
  10   7   6      477.74      532.67     74.26 o
 -13   8   6        8.00       15.72     17.95 o
 -12   8   6     2098.93     2186.57    141.18 o
 -11   8   6      215.39      195.66     31.84 o
 -10   8   6      363.23      380.07     40.07 o
  -9   8   6       90.38       88.49     21.39 o
  -8   8   6     2561.80     2658.35    135.01 o
  -7   8   6     1085.02     1041.63     62.26 o
  -6   8   6     5695.92     5866.27    142.82 o
  -5   8   6      738.78      671.63     47.17 o
  -4   8   6      805.01      825.90     65.93 o
  -3   8   6       77.85       73.80     20.47 o
  -2   8   6      507.36      482.97     31.62 o
  -1   8   6     1206.19     1181.80     51.70 o
   0   8   6      949.66      949.22     46.94 o
   1   8   6        7.24       -0.09     17.16 o
   2   8   6       58.39       24.55      9.05 o
   3   8   6       37.33       48.63     15.77 o
   4   8   6       68.00       75.75     18.95 o
   5   8   6        8.10       17.48     27.64 o
   6   8   6        6.80       28.15     12.94 o
   7   8   6       58.54       51.37     20.01 o
   8   8   6        9.95      -29.13     20.16 o
 -11   9   6      272.77      300.80     40.28 o
 -10   9   6      178.64      240.36     33.75 o
  -9   9   6     1295.15     1268.99     76.31 o
  -8   9   6      188.05      155.35     39.34 o
  -7   9   6        2.50       10.36     12.36 o
  -6   9   6      544.74      506.48     44.68 o
  -5   9   6      955.26      940.61     58.27 o
  -4   9   6       56.55       79.17     20.52 o
  -3   9   6     1966.72     1989.48     87.19 o
  -2   9   6       79.94       94.87     18.74 o
  -1   9   6       45.70       21.90     25.85 o
   0   9   6        2.47       10.63     31.01 o
   1   9   6      738.76      798.07     45.82 o
   2   9   6       35.48       33.17     18.71 o
   3   9   6      169.34      180.94     24.14 o
   4   9   6        1.95       -3.19     10.54 o
   5   9   6       21.35       36.06     17.26 o
   6   9   6     1139.75     1314.70     80.13 o
  -5  10   6      702.55      616.57     72.90 o
  -4  10   6      207.76      186.00     41.70 o
  -3  10   6      163.29      102.33     34.12 o
  -2  10   6      347.73      356.49     58.04 o
  -1  10   6     1568.18     1776.09    132.10 o
   0  10   6       31.33      -35.84     36.96 o
   1  10   6     1544.72     1566.10    128.56 o
   2  10   6      316.11      393.71     64.57 o
   3  10   6       13.62       32.24     19.02 o
 -17   0   7       85.27      104.72     36.09 o
 -15   0   7     3915.34     4115.82    202.57 o
 -13   0   7      172.35      129.13     33.35 o
 -11   0   7     7052.57     7105.05    152.44 o
  -9   0   7     3451.92     3788.96    301.03 o
  -7   0   7        6.53        9.92     10.65 o
  -5   0   7     2253.40     2447.76     70.53 o
  -3   0   7     1695.20     1580.71     49.66 o
  -1   0   7      633.07      585.08     46.77 o
   1   0   7     3943.88     3536.81     87.53 o
   3   0   7     1869.98     1742.95     50.09 o
   5   0   7     5243.82     5184.97    102.30 o
   7   0   7    14475.56    14187.36    225.01 o
   9   0   7     1509.97     1425.06     70.51 o
  11   0   7      542.20      589.90     49.57 o
  13   0   7       22.90       17.91     25.74 o
 -18   1   7     2961.35     2992.68    133.59 o
 -17   1   7      479.69      505.04     56.07 o
 -16   1   7       58.45       26.78     16.94 o
 -15   1   7      197.12      185.79     30.73 o
 -14   1   7     2293.74     2341.92    101.05 o
 -13   1   7     3404.28     3437.51     88.57 o
 -12   1   7     1676.60     1715.69     51.17 o
 -11   1   7     2019.33     2107.63     98.65 o
 -10   1   7      159.31      156.00     11.26 o
  -9   1   7     1546.20     1524.75     41.79 o
  -8   1   7      494.31      476.11     18.75 o
  -7   1   7     4615.66     4359.91     90.22 o
  -6   1   7     1185.50     1126.88     29.70 o
  -5   1   7     3474.44     3298.83     60.64 o
  -4   1   7     1890.54     1716.27     39.51 o
  -3   1   7      549.12      469.92     16.46 o
  -2   1   7     4950.30     5084.70     66.03 o
  -1   1   7    11642.80    11177.38    134.37 o
   0   1   7    13164.58    12704.71    150.05 o
   1   1   7     3440.35     3236.12     68.81 o
   2   1   7      168.40      226.95     15.77 o
   3   1   7       93.72      115.76      8.81 o
   4   1   7     4571.19     4278.67     62.24 o
   5   1   7     4644.35     4618.35     71.39 o
   6   1   7      386.40      352.62     17.66 o
   7   1   7     2112.59     2010.77     44.39 o
   8   1   7       74.89       81.79      9.61 o
   9   1   7      671.14      629.60     25.86 o
  10   1   7       19.66       39.06      8.25 o
  11   1   7      712.22      744.54     46.80 o
  12   1   7       12.42        3.42     10.44 o
  13   1   7      604.75      680.76     57.74 o
 -18   2   7      110.36      121.79     34.61 o
 -17   2   7        5.90       18.69     22.69 o
 -16   2   7      456.23      503.04     50.30 o
 -15   2   7      199.97      191.30     30.12 o
 -14   2   7      298.34      289.15     45.57 o
 -13   2   7      241.72      194.97     28.61 o
 -12   2   7      132.70      144.80     16.30 o
 -11   2   7      881.50      897.55     34.34 o
 -10   2   7     2755.67     2977.88     78.16 o
  -9   2   7     4989.31     4838.03     78.31 o
  -8   2   7      818.65      791.65     26.36 o
  -7   2   7     1418.07     1404.28     35.49 o
  -6   2   7     2867.62     2774.01     59.57 o
  -5   2   7      494.46      416.59     25.80 o
  -4   2   7     8244.55     8178.93    125.81 o
  -3   2   7      983.43      960.01     23.96 o
  -2   2   7      475.53      481.71     17.98 o
  -1   2   7        3.22        6.20      3.66 o
   0   2   7     2427.11     2342.07     47.55 o
   1   2   7      921.26      972.51     24.06 o
   2   2   7     5280.35     5436.98     78.01 o
   3   2   7      303.05      236.26     12.47 o
   4   2   7      442.95      464.07     17.84 o
   5   2   7     2437.13     2341.04     46.85 o
   6   2   7      662.18      612.25     22.54 o
   7   2   7      406.21      413.67     19.24 o
   8   2   7      418.46      432.97     20.61 o
   9   2   7     3374.80     3444.71     83.73 o
  10   2   7       11.57       15.11      9.82 o
  11   2   7     1073.01     1104.02     57.75 o
  12   2   7      356.60      360.16     34.57 o
  13   2   7      544.48      528.30     52.99 o
 -18   3   7      766.88      777.85     90.40 o
 -17   3   7      203.19      152.48     31.55 o
 -16   3   7        1.33      -11.10     50.15 o
 -15   3   7      114.62      115.18     30.75 o
 -14   3   7      176.34      155.94     26.52 o
 -13   3   7     1072.00     1126.94     48.63 o
 -12   3   7     2846.80     2800.66    128.35 o
 -11   3   7     1702.62     1667.92     55.87 o
 -10   3   7     2907.85     2930.23     58.62 o
  -9   3   7       87.92      110.87     11.03 o
  -8   3   7     2021.13     1969.73     47.79 o
  -7   3   7     8882.99     8917.20    153.78 o
  -6   3   7     5818.92     5453.93    119.41 o
  -5   3   7     1943.36     1988.04     46.15 o
  -4   3   7        6.92        9.09      5.20 o
  -3   3   7       45.97       79.96      6.83 o
  -2   3   7     8916.29     9027.63    100.41 o
  -1   3   7      493.94      453.94     14.26 o
   0   3   7     4578.56     5015.40     90.59 o
   1   3   7        1.74       15.92      5.39 o
   2   3   7      164.06      193.59     12.43 o
   3   3   7        0.12        8.66      5.51 o
   4   3   7      237.19      247.20      9.83 o
   5   3   7        0.15       10.35      4.92 o
   6   3   7     3491.69     3507.05     58.03 o
   7   3   7       10.84        2.87      7.86 o
   8   3   7     2274.12     2189.57     64.36 o
   9   3   7      232.86      276.23     23.82 o
  10   3   7      228.23      296.93     29.33 o
  11   3   7      104.00      126.89     26.27 o
  12   3   7     1952.02     2004.63    104.18 o
 -17   4   7      316.21      192.58     42.10 o
 -16   4   7     1960.60     2101.08    104.41 o
 -15   4   7       41.57       35.22     15.35 o
 -14   4   7        4.70        6.97     16.85 o
 -13   4   7      763.50      665.97     38.34 o
 -12   4   7      945.18      874.03     42.70 o
 -11   4   7      565.87      548.90     32.59 o
 -10   4   7      494.83      444.56     28.55 o
  -9   4   7     1983.83     1892.59     50.49 o
  -8   4   7      491.42      499.49     24.69 o
  -7   4   7        3.08       16.43      5.33 o
  -6   4   7      149.53      187.42     12.36 o
  -5   4   7      876.59      785.70     29.73 o
  -4   4   7      906.79      829.82     20.05 o
  -3   4   7      112.06      131.69     12.51 o
  -2   4   7    12582.55    12867.33    179.08 o
  -1   4   7     1236.41     1180.26     31.83 o
   0   4   7     1228.57     1166.11     27.64 o
   1   4   7        2.40        7.27      4.11 o
   2   4   7     3185.16     3181.59     59.50 o
   3   4   7      185.51      178.98     10.13 o
   4   4   7     4429.81     4302.03     72.44 o
   5   4   7      243.69      284.72     17.16 o
   6   4   7       97.65       83.68     13.55 o
   7   4   7      147.52      186.02     18.29 o
   8   4   7     2565.14     2648.48     87.21 o
   9   4   7      543.54      545.34     79.93 o
  10   4   7     2268.98     2281.42    106.73 o
  11   4   7       20.71       41.98     21.02 o
 -16   5   7       93.35       83.50     32.20 o
 -15   5   7      410.97      434.51     45.12 o
 -14   5   7       29.79       30.68     16.71 o
 -13   5   7      520.92      531.39     43.45 o
 -12   5   7        6.98       13.27      9.85 o
 -11   5   7      464.67      472.40     38.84 o
 -10   5   7      665.64      651.49     43.67 o
  -9   5   7      165.19      116.95     18.95 o
  -8   5   7      254.36      270.49     18.93 o
  -7   5   7      173.54      218.99     17.76 o
  -6   5   7      323.19      332.27     18.13 o
  -5   5   7      351.09      378.95     34.15 o
  -4   5   7      357.86      353.75     18.61 o
  -3   5   7      647.43      570.70     24.12 o
  -2   5   7       51.58       52.00      9.77 o
  -1   5   7      340.14      361.81     20.67 o
   0   5   7     1483.93     1407.36     43.89 o
   1   5   7     1333.72     1268.13     41.99 o
   2   5   7       54.43       60.56      9.84 o
   3   5   7      139.14      142.35     14.81 o
   4   5   7     1588.54     1559.25     48.56 o
   5   5   7     2345.39     2244.87     75.56 o
   6   5   7     1129.87     1083.73     52.71 o
   7   5   7      991.29      957.46     79.91 o
   8   5   7        1.44       25.42     16.23 o
   9   5   7       77.59      117.81     26.31 o
  10   5   7      501.51      511.98     51.30 o
  11   5   7      725.74      824.22     96.56 o
 -15   6   7     2803.42     3102.46    188.17 o
 -14   6   7      191.98      102.70     31.28 o
 -13   6   7       81.01       71.06     27.31 o
 -12   6   7        3.66        8.39     17.03 o
 -11   6   7     2625.14     2596.71    127.25 o
 -10   6   7      871.43      794.22     51.62 o
  -9   6   7     1265.27     1232.09     62.98 o
  -8   6   7     1536.23     1376.34     65.24 o
  -7   6   7     1400.82     1427.46     48.02 o
  -6   6   7       64.88       74.52     10.05 o
  -5   6   7      261.76      264.92     27.27 o
  -4   6   7       22.00       30.67      7.98 o
  -3   6   7     8517.87     8995.65    141.01 o
  -2   6   7       43.16       42.35      8.94 o
  -1   6   7     4258.64     4115.09     95.96 o
   0   6   7     1546.22     1476.16     68.85 o
   1   6   7      214.03      244.45     21.38 o
   2   6   7       22.10       20.83      8.56 o
   3   6   7     8679.42     8946.53    140.94 o
   4   6   7      515.52      489.67     34.51 o
   5   6   7     3327.48     3100.70    114.22 o
   6   6   7      190.16      198.78     29.69 o
   7   6   7      259.26      261.50     35.26 o
   8   6   7       94.87       81.53     20.93 o
   9   6   7     1412.18     1473.55     86.72 o
  10   6   7      501.14      524.01     74.35 o
 -14   7   7        0.80       -5.19     20.14 o
 -13   7   7     1120.65     1071.68     68.78 o
 -12   7   7     1364.34     1379.24     76.96 o
 -11   7   7     2100.41     2108.12     94.11 o
 -10   7   7      102.88      123.60     23.06 o
  -9   7   7       36.72       20.24     25.52 o
  -8   7   7      538.36      539.79     42.37 o
  -7   7   7      909.48      936.67     54.49 o
  -6   7   7      852.02      851.47     35.33 o
  -5   7   7       96.65      106.50     14.04 o
  -4   7   7        7.44        3.33      7.38 o
  -3   7   7     2836.92     2805.08     80.99 o
  -2   7   7     1069.88     1052.51     40.37 o
  -1   7   7      466.72      493.68     32.35 o
   0   7   7      125.82      124.69     17.10 o
   1   7   7       50.27       50.71     11.39 o
   2   7   7       46.86       47.71     10.29 o
   3   7   7       35.59       42.68     15.97 o
   4   7   7      111.69      133.44     23.74 o
   5   7   7     1023.23      867.04     60.37 o
   6   7   7        5.85       -4.56     15.56 o
   7   7   7     1503.10     1609.93     88.64 o
   8   7   7       88.72      100.55     24.35 o
   9   7   7        2.67      -44.21     33.07 o
 -13   8   7      429.91      437.25     48.02 o
 -12   8   7       22.13       29.30     44.29 o
 -11   8   7      144.79      115.57     23.61 o
 -10   8   7     1558.00     1544.03     81.68 o
  -9   8   7      538.00      568.38     50.64 o
  -8   8   7     2640.33     2779.96    125.61 o
  -7   8   7      365.35      349.95     40.44 o
  -6   8   7      137.48      135.39     22.34 o
  -5   8   7     3156.78     3342.47    110.81 o
  -4   8   7     2290.81     2451.14     75.09 o
  -3   8   7     1049.44     1022.23     47.49 o
  -2   8   7     1414.13     1272.40     61.53 o
  -1   8   7      257.89      258.82     24.72 o
   0   8   7       29.39       27.49      9.75 o
   1   8   7     1705.13     1651.65     65.94 o
   2   8   7       77.25      134.99     19.74 o
   3   8   7      212.31      236.57     41.11 o
   4   8   7      805.05      849.28     60.73 o
   5   8   7      184.74      186.70     29.74 o
   6   8   7      460.49      475.91     49.32 o
   7   8   7       18.36       42.62     21.07 o
 -11   9   7      145.39      163.02     29.04 o
 -10   9   7      261.30      235.00     33.65 o
  -9   9   7       30.29       28.04     37.43 o
  -8   9   7     2021.62     2122.73     97.88 o
  -7   9   7      318.86      338.94     46.75 o
  -6   9   7     3961.73     4050.81    184.74 o
  -5   9   7     1047.53     1029.69     61.97 o
  -4   9   7        1.93        1.36     13.81 o
  -3   9   7      554.58      534.55     50.12 o
  -2   9   7     2069.31     2090.34     91.51 o
  -1   9   7     1399.46     1349.35     59.78 o
   0   9   7     1803.64     1706.26     68.91 o
   1   9   7     1154.61     1139.56     57.45 o
   2   9   7        6.48       10.12     10.45 o
   3   9   7       47.11       65.40     15.89 o
   4   9   7      384.87      402.60     35.03 o
   5   9   7      748.22      803.43     63.19 o
  -4  10   7      449.49      445.14     62.35 o
  -3  10   7       38.65        4.74     16.92 o
  -2  10   7      419.88      444.67     65.67 o
  -1  10   7        0.76       81.15     38.09 o
   0  10   7       96.55      122.00     43.64 o
   1  10   7        9.61      -17.59     23.35 o
 -18   0   8     2268.58     2267.62    160.90 o
 -16   0   8       30.46        5.06     23.91 o
 -14   0   8     4391.25     4432.61    206.17 o
 -12   0   8     2189.48     2216.04    217.14 o
 -10   0   8      340.09      272.96     26.71 o
  -8   0   8     3151.58     3355.46     94.96 o
  -6   0   8    92725.96    94336.71   1028.23 o
  -4   0   8    12660.58    12390.50    213.56 o
  -2   0   8    10428.74     9804.88    176.31 o
   0   0   8    27122.51    26026.75    391.94 o
   2   0   8     7150.81     7463.62    153.45 o
   4   0   8     2441.56     2351.32     71.87 o
   6   0   8     2058.52     2125.65     64.79 o
   8   0   8      205.69      183.45     20.50 o
  10   0   8       17.30       49.46     17.67 o
  12   0   8      243.20      207.00     47.50 o
 -18   1   8      281.21      290.76     42.25 o
 -17   1   8       23.72       35.50     28.26 o
 -16   1   8      790.04      807.82     62.17 o
 -15   1   8       17.38       -0.29     16.79 o
 -14   1   8      452.60      475.72     99.93 o
 -13   1   8      129.73      109.02     18.38 o
 -12   1   8      116.22      121.95     16.51 o
 -11   1   8      291.74      242.74     14.67 o
 -10   1   8      380.97      342.83     21.73 o
  -9   1   8       87.07       94.19     12.04 o
  -8   1   8     1898.51     1871.27     49.26 o
  -7   1   8        4.30       26.97      6.54 o
  -6   1   8       21.84       16.14      4.93 o
  -5   1   8       24.61       26.19      5.31 o
  -4   1   8     9574.45     9550.03    143.73 o
  -3   1   8     8438.46     8333.04    150.23 o
  -2   1   8     1504.13     1486.65     36.93 o
  -1   1   8      375.99      345.27     17.30 o
   0   1   8     1958.93     1974.10     62.27 o
   1   1   8    11040.21    11106.79    141.89 o
   2   1   8     4714.54     4492.90     70.00 o
   3   1   8     1789.63     1856.18     38.59 o
   4   1   8     3735.18     3640.35     58.80 o
   5   1   8     4008.94     3873.17     62.84 o
   6   1   8     1669.21     1627.76     39.36 o
   7   1   8     1009.50      991.95     40.79 o
   8   1   8     1115.50     1135.64     34.88 o
   9   1   8      207.01      182.10     17.18 o
  10   1   8      204.93      190.36     17.27 o
  11   1   8      374.30      331.58     32.13 o
  12   1   8        6.76       28.64     13.49 o
 -18   2   8      133.59       43.71     28.07 o
 -17   2   8      217.72      253.57     74.19 o
 -16   2   8       38.59       71.59     25.15 o
 -15   2   8       30.24        3.74     16.44 o
 -14   2   8      999.50      888.89     61.62 o
 -13   2   8     3545.65     3521.69    123.40 o
 -12   2   8      278.33      318.83     18.67 o
 -11   2   8    13594.22    14285.15    295.86 o
 -10   2   8     1838.38     1905.22     45.91 o
  -9   2   8      142.80      136.09     11.62 o
  -8   2   8     2174.76     2039.80     57.11 o
  -7   2   8     7914.74     7909.83    150.20 o
  -6   2   8        5.69       10.56      3.26 o
  -5   2   8     5244.79     5162.96     96.10 o
  -4   2   8     2003.67     1885.61     44.44 o
  -3   2   8      383.40      385.05     15.69 o
  -2   2   8      375.98      412.75     15.95 o
  -1   2   8     7789.43     7561.88    135.66 o
   0   2   8      887.61      774.22     26.94 o
   1   2   8     5514.85     5415.66     86.21 o
   2   2   8      264.88      256.33     15.12 o
   3   2   8      422.63      435.40     17.88 o
   4   2   8      268.62      284.60     14.87 o
   5   2   8     3012.99     3050.41     61.51 o
   6   2   8        6.68        0.09      5.05 o
   7   2   8     4221.04     4234.99     90.87 o
   8   2   8      619.15      599.97     27.99 o
   9   2   8       17.41       23.87     10.51 o
  10   2   8      364.37      378.87     29.04 o
  11   2   8      805.96      832.02     51.24 o
  12   2   8      778.63      777.76     62.54 o
 -18   3   8     1406.03     1472.34    127.48 o
 -17   3   8      911.91      909.37     69.49 o
 -16   3   8     2351.74     2339.65    110.43 o
 -15   3   8     1442.02     1383.48     79.96 o
 -14   3   8        3.91       31.12     20.87 o
 -13   3   8      193.76      187.60     28.15 o
 -12   3   8      319.62      325.44     27.65 o
 -11   3   8     3915.08     4058.21    142.96 o
 -10   3   8      468.79      502.73     29.25 o
  -9   3   8     9897.65     9999.34    145.36 o
  -8   3   8       67.11       74.34     11.75 o
  -7   3   8      342.10      343.83     16.42 o
  -6   3   8       55.86       69.11      8.10 o
  -5   3   8     4396.68     4127.82    134.96 o
  -4   3   8      252.73      235.32     12.49 o
  -3   3   8     1332.44     1401.49     30.58 o
  -2   3   8     1348.07     1314.60     29.07 o
  -1   3   8        9.74       15.23      5.91 o
   0   3   8     1005.52      980.92     24.60 o
   1   3   8       93.86      102.52      7.60 o
   2   3   8       55.45       44.18      5.01 o
   3   3   8     4573.91     4448.16     71.28 o
   4   3   8     2077.63     2047.77     47.47 o
   5   3   8     6723.04     6793.31    118.83 o
   6   3   8     3067.97     3030.81     73.35 o
   7   3   8      150.55      174.49     18.65 o
   8   3   8      189.16      181.36     18.50 o
   9   3   8     2343.04     2462.92     73.32 o
  10   3   8     1064.01     1028.34     64.43 o
  11   3   8      408.19      385.31     36.46 o
  12   3   8     1289.71     1328.47    120.53 o
 -17   4   8       54.71       -0.91     31.94 o
 -16   4   8      302.87      332.77     77.83 o
 -15   4   8     1586.97     1579.71     86.36 o
 -14   4   8       12.05       42.51     13.39 o
 -13   4   8      468.41      441.99     42.28 o
 -12   4   8     1316.34     1308.89     53.22 o
 -11   4   8      385.68      340.11     25.78 o
 -10   4   8       25.84       29.68     12.28 o
  -9   4   8      761.37      767.87     32.44 o
  -8   4   8     3118.78     3000.98     69.78 o
  -7   4   8      984.17     1080.73     34.96 o
  -6   4   8     3018.38     2928.90     84.44 o
  -5   4   8       71.10       58.63      8.64 o
  -4   4   8       45.01       41.48      4.28 o
  -3   4   8       60.84       76.80      5.78 o
  -2   4   8      321.05      268.50     10.80 o
  -1   4   8      296.04      270.26     13.24 o
   0   4   8      244.45      274.32     11.66 o
   1   4   8      965.12      984.44     31.21 o
   2   4   8      280.80      308.72     16.78 o
   3   4   8       13.10       25.36      4.31 o
   4   4   8      257.28      251.86     16.50 o
   5   4   8      795.37      802.28     30.26 o
   6   4   8      475.40      538.39     34.71 o
   7   4   8      420.82      385.26     26.40 o
   8   4   8      483.30      507.92     32.43 o
   9   4   8       56.81      116.00     26.21 o
  10   4   8       82.55       90.40     23.71 o
  11   4   8      340.05      414.11     67.49 o
 -16   5   8     3017.02     3292.58    134.07 o
 -15   5   8       54.10       40.52     17.31 o
 -14   5   8      192.86      170.34     42.75 o
 -13   5   8      121.32      110.30     27.48 o
 -12   5   8     2120.74     1998.65     84.09 o
 -11   5   8      868.06      807.39     58.03 o
 -10   5   8      367.27      432.05     36.13 o
  -9   5   8      356.79      334.09     32.11 o
  -8   5   8      121.30      123.39     13.70 o
  -7   5   8        1.26        1.73      4.59 o
  -6   5   8       78.25       73.50      9.66 o
  -5   5   8      287.88      286.86     17.56 o
  -4   5   8     3157.05     3195.59     64.02 o
  -3   5   8     2441.25     2447.33     62.31 o
  -2   5   8     6124.40     6171.16    175.33 o
  -1   5   8     1324.85     1279.76     42.81 o
   0   5   8      545.28      568.59     28.33 o
   1   5   8      362.85      370.95     23.75 o
   2   5   8     2258.48     2334.76     61.20 o
   3   5   8      448.10      465.83     26.55 o
   4   5   8     1158.66     1193.20     43.75 o
   5   5   8      351.74      325.91     29.43 o
   6   5   8       97.51       73.53     23.21 o
   7   5   8       12.26        8.51     11.84 o
   8   5   8      199.14      294.79     39.14 o
   9   5   8      120.67      125.07     27.48 o
  10   5   8     1775.23     1918.26    102.05 o
 -15   6   8      307.59      347.18     64.22 o
 -14   6   8     3263.48     3183.00    185.03 o
 -13   6   8      441.44      530.92     46.58 o
 -12   6   8      133.69      129.88     22.38 o
 -11   6   8       89.15       90.03     19.28 o
 -10   6   8      804.36      761.35     64.70 o
  -9   6   8      446.70      425.09     37.10 o
  -8   6   8       16.07       26.15      9.35 o
  -7   6   8     2908.53     3109.97     65.22 o
  -6   6   8       53.62       43.48      9.34 o
  -5   6   8     1371.47     1435.23     46.22 o
  -4   6   8        1.23       -2.75      6.07 o
  -3   6   8       33.14       24.37      7.37 o
  -2   6   8     1332.21     1298.83     51.42 o
  -1   6   8      344.79      306.25     21.76 o
   0   6   8      385.95      387.26     25.65 o
   1   6   8      853.89      861.11     37.18 o
   2   6   8      203.87      175.88     18.38 o
   3   6   8       53.37       53.63     10.63 o
   4   6   8      582.07      589.96     39.77 o
   5   6   8       15.65       35.16     11.24 o
   6   6   8       78.89       68.68     19.07 o
   7   6   8      123.22      101.42     25.72 o
   8   6   8        5.76        7.21     16.32 o
   9   6   8        4.31       37.98     18.71 o
 -14   7   8      576.14      641.77     83.46 o
 -13   7   8       28.47       29.87     16.13 o
 -12   7   8      147.28      147.69     27.09 o
 -11   7   8      344.90      342.95     38.27 o
 -10   7   8     2845.73     2942.14    177.04 o
  -9   7   8       16.41       14.91      9.81 o
  -8   7   8     3122.57     3094.94    107.33 o
  -7   7   8        5.06        5.33     10.25 o
  -6   7   8      426.37      429.43     28.96 o
  -5   7   8       71.46       70.98     12.46 o
  -4   7   8     4845.24     5109.70     96.83 o
  -3   7   8       70.24       51.39      8.44 o
  -2   7   8       44.28       64.86     11.53 o
  -1   7   8      698.22      689.12     30.88 o
   0   7   8        3.67       -1.61      9.39 o
   1   7   8       47.15       35.50     16.17 o
   2   7   8      898.57      842.54     46.35 o
   3   7   8       87.29      118.21     25.67 o
   4   7   8     3788.61     3847.08    147.21 o
   5   7   8      314.83      307.85     44.34 o
   6   7   8      448.09      460.95     47.45 o
   7   7   8      187.32      151.35     35.08 o
   8   7   8      866.36      896.86     96.25 o
 -13   8   8      414.15      434.34     52.89 o
 -12   8   8     2692.80     2660.62    114.66 o
 -11   8   8     1056.19     1011.62     87.30 o
 -10   8   8     1200.87     1275.62     73.49 o
  -9   8   8     1602.81     1678.11     82.68 o
  -8   8   8      589.31      632.80     39.73 o
  -7   8   8     1368.31     1261.72     99.48 o
  -6   8   8     3367.85     3304.13    164.13 o
  -5   8   8       69.20       69.59     14.73 o
  -4   8   8       36.67       33.81     17.69 o
  -3   8   8       71.99       72.99     15.08 o
  -2   8   8     1387.53     1262.26     55.59 o
  -1   8   8      149.68      160.17     16.74 o
   0   8   8     2249.82     2101.11     85.11 o
   1   8   8       18.74       13.45     14.25 o
   2   8   8      494.25      460.79     44.09 o
   3   8   8        4.96       -1.91     23.55 o
   4   8   8      968.39     1022.45     70.14 o
   5   8   8      375.90      468.60     76.38 o
   6   8   8     1411.83     1453.50     86.23 o
   7   8   8      868.33     1100.39    105.04 o
 -10   9   8       69.38       94.90     22.81 o
  -9   9   8     1598.58     1614.98     87.41 o
  -8   9   8       38.28      116.80     38.36 o
  -7   9   8       26.10       64.58     28.85 o
  -6   9   8       59.30       19.19     16.70 o
  -5   9   8     1459.96     1184.80    207.65 o
  -4   9   8      248.84      254.58     31.13 o
  -3   9   8     1213.52     1227.71     69.95 o
  -2   9   8     1096.36     1013.68     63.46 o
  -1   9   8       70.04       20.21     10.72 o
   0   9   8      120.91      136.13     19.69 o
   1   9   8     1342.52     1393.85     65.02 o
   2   9   8      549.92      600.25     43.30 o
   3   9   8      483.44      423.50     42.22 o
   4   9   8      125.65      160.02     29.60 o
  -4  10   8       35.27       40.81     27.31 o
  -3  10   8      164.33      102.48     32.06 o
  -2  10   8      231.94      211.76     45.22 o
  -1  10   8     4529.19     5102.39    239.61 o
   0  10   8       71.70      106.09     38.25 o
 -17   0   9      551.63      657.85     85.49 o
 -15   0   9      610.91      472.11     66.72 o
 -13   0   9      203.41      201.27     26.71 o
 -11   0   9     3394.15     3343.58    104.83 o
  -9   0   9      268.77      308.43     28.36 o
  -7   0   9    14098.42    14754.04    194.32 o
  -5   0   9     5184.62     5302.77    302.41 o
  -3   0   9     5960.07     5830.05    130.42 o
  -1   0   9      832.66      926.86     43.35 o
   1   0   9     4524.36     3933.30    103.12 o
   3   0   9     4249.12     4129.96     91.34 o
   5   0   9      161.88      198.55     19.69 o
   7   0   9     1520.56     1478.53     57.19 o
   9   0   9     1435.47     1304.02     56.72 o
  11   0   9      190.97      227.22     33.07 o
 -18   1   9       74.56       15.57     19.20 o
 -17   1   9      772.33      807.78     66.49 o
 -16   1   9        1.15       12.72     12.89 o
 -15   1   9      367.44      420.28     45.22 o
 -14   1   9       81.77       97.04     21.89 o
 -13   1   9     1868.47     1919.58     66.29 o
 -12   1   9      552.95      535.18     33.03 o
 -11   1   9     4169.89     4219.49    118.91 o
 -10   1   9     2628.07     2523.92     61.52 o
  -9   1   9        2.19       16.52      6.91 o
  -8   1   9      419.87      400.17     22.17 o
  -7   1   9     9834.49    10174.97    139.40 o
  -6   1   9      163.06       80.84     10.23 o
  -5   1   9     2808.69     2706.03     65.78 o
  -4   1   9     8803.19     8739.47    121.23 o
  -3   1   9        6.52       18.50      5.32 o
  -2   1   9     2750.38     2460.64     52.31 o
  -1   1   9     2812.18     2632.10     84.01 o
   0   1   9    14037.63    13865.88    200.83 o
   1   1   9     3163.73     2987.21     61.70 o
   2   1   9      892.50      888.36     30.83 o
   3   1   9      188.92      196.44     12.90 o
   4   1   9     1033.95     1050.61     30.55 o
   5   1   9     5712.58     5799.83     83.38 o
   6   1   9      284.38      337.74     18.15 o
   7   1   9     2738.31     2605.81     55.08 o
   8   1   9      122.62      143.20     12.81 o
   9   1   9        0.10       -7.24      8.58 o
  10   1   9      122.79      120.72     16.21 o
  11   1   9      963.88      929.49     54.76 o
  12   1   9      337.86      293.89     56.83 o
 -18   2   9      142.08       99.36     34.00 o
 -17   2   9      201.24      202.64     35.28 o
 -16   2   9       10.18       14.81     12.90 o
 -15   2   9     2261.49     2291.40    105.70 o
 -14   2   9      328.85      285.95     44.82 o
 -13   2   9      162.28      189.25     27.59 o
 -12   2   9      389.48      364.87     26.62 o
 -11   2   9     6530.50     6690.63    114.17 o
 -10   2   9     3156.03     3201.59     80.47 o
  -9   2   9     2591.02     2519.22     68.51 o
  -8   2   9      779.73      780.36     49.63 o
  -7   2   9     1483.62     1428.04     35.47 o
  -6   2   9      351.66      387.27     23.56 o
  -5   2   9      930.94      835.87     34.76 o
  -4   2   9     2143.59     2153.83     60.59 o
  -3   2   9      137.65      139.71     10.10 o
  -2   2   9     7672.17     7926.10    111.22 o
  -1   2   9      815.49      797.55     28.31 o
   0   2   9      177.01      206.44     14.75 o
   1   2   9      168.11      148.51     13.02 o
   2   2   9     2893.71     2821.27     55.94 o
   3   2   9     1754.88     1546.08     36.42 o
   4   2   9      192.70      198.36     13.28 o
   5   2   9      631.01      549.49     23.52 o
   6   2   9      811.71      800.93     28.51 o
   7   2   9      102.97       96.12     10.07 o
   8   2   9     2703.10     2706.25     74.72 o
   9   2   9     1048.91     1030.32     47.09 o
  10   2   9       57.75       42.70     11.50 o
  11   2   9       41.36       34.17     11.81 o
 -18   3   9     1835.15     1810.88    142.85 o
 -17   3   9       92.94      159.52     31.79 o
 -16   3   9      481.42      608.62     55.40 o
 -15   3   9      195.50      204.47     33.08 o
 -14   3   9     2115.51     2110.30     97.92 o
 -13   3   9        0.66       -1.87     11.12 o
 -12   3   9     3488.26     3432.22    152.50 o
 -11   3   9       32.57       27.99      6.42 o
 -10   3   9      235.20      216.47     15.79 o
  -9   3   9       95.76      102.90     17.95 o
  -8   3   9     4945.40     4874.21    119.13 o
  -7   3   9      777.00      782.92     29.11 o
  -6   3   9      297.69      371.63    122.53 o
  -5   3   9     4789.76     4745.34     86.69 o
  -4   3   9      257.70      249.82     13.28 o
  -3   3   9     1231.69     1218.63     29.89 o
  -2   3   9      880.09      949.96     25.71 o
  -1   3   9       11.70       16.22      6.82 o
   0   3   9     2048.14     2019.70     59.02 o
   1   3   9     3722.96     3690.81     64.77 o
   2   3   9     1193.79     1195.11     35.03 o
   3   3   9     1000.25      932.47     27.69 o
   4   3   9      229.32      227.30     14.01 o
   5   3   9     1871.12     1936.96     43.39 o
   6   3   9     6067.30     6274.82    127.30 o
   7   3   9     1291.40     1265.75     49.40 o
   8   3   9      627.34      616.04     35.89 o
   9   3   9       45.84       33.76     10.50 o
  10   3   9      814.73      882.37     46.07 o
  11   3   9       92.71      103.54     31.40 o
 -17   4   9       14.64       24.10     24.45 o
 -16   4   9     3705.94     3917.60    174.10 o
 -15   4   9       51.07       75.54     23.02 o
 -14   4   9     1243.28     1143.97     72.42 o
 -13   4   9      117.76      102.34     21.70 o
 -12   4   9     1280.05     1214.07     58.97 o
 -11   4   9      156.73      136.47     24.52 o
 -10   4   9     6415.17     6746.24    120.80 o
  -9   4   9       89.27       91.94     14.67 o
  -8   4   9     1897.09     1894.63     68.24 o
  -7   4   9      152.63      158.90     13.04 o
  -6   4   9      228.16      180.17     14.99 o
  -5   4   9       31.27       27.27      5.81 o
  -4   4   9     5634.26     5537.82     75.48 o
  -3   4   9     1244.76     1205.07     27.88 o
  -2   4   9     1966.49     1883.66     53.86 o
  -1   4   9       83.44       98.84      9.34 o
   0   4   9      455.14      450.59     19.38 o
   1   4   9      373.13      431.16     20.04 o
   2   4   9      174.07      165.79     12.93 o
   3   4   9      603.36      649.15     35.87 o
   4   4   9       15.40       19.22      6.92 o
   5   4   9      183.02      198.67     15.49 o
   6   4   9      147.24      109.51     17.32 o
   7   4   9      941.45      930.39     51.99 o
   8   4   9       38.87       45.59     14.34 o
   9   4   9      626.37      678.84     47.36 o
  10   4   9      775.88      709.23     62.49 o
 -16   5   9      531.69      578.88     54.35 o
 -15   5   9      197.04      245.13     50.29 o
 -14   5   9       10.51        8.32     23.40 o
 -13   5   9      602.46      583.70     73.02 o
 -12   5   9       26.59       39.02     14.03 o
 -11   5   9      143.94      114.26     19.97 o
 -10   5   9       94.63      135.83     20.71 o
  -9   5   9      267.61      268.91     28.63 o
  -8   5   9      467.03      513.84     47.00 o
  -7   5   9     1820.02     1791.04     51.77 o
  -6   5   9      273.20      274.11     17.65 o
  -5   5   9       36.23       42.27      7.34 o
  -4   5   9       13.51       29.98      7.77 o
  -3   5   9     2706.19     2787.56     61.55 o
  -2   5   9     1365.77     1293.91     50.71 o
  -1   5   9     1168.71     1143.27     42.48 o
   0   5   9      534.67      489.23     27.52 o
   1   5   9       94.75      109.92     14.02 o
   2   5   9     3792.08     3805.80     84.17 o
   3   5   9      550.74      543.82     30.05 o
   4   5   9       94.63       94.43     14.27 o
   5   5   9       26.47      -10.00     11.91 o
   6   5   9        8.91        9.11     10.10 o
   7   5   9      225.03      275.25     47.29 o
   8   5   9        6.88       -6.58     13.53 o
   9   5   9      270.94      253.62     36.78 o
 -15   6   9     3248.16     3202.71    194.33 o
 -14   6   9      594.58      640.37     84.56 o
 -13   6   9        3.78       68.97     33.14 o
 -12   6   9       22.32       43.16     16.41 o
 -11   6   9     1347.39     1301.88     68.80 o
 -10   6   9      650.96      673.65     54.14 o
  -9   6   9     7195.03     7498.15    179.86 o
  -8   6   9       11.25       18.29     12.45 o
  -7   6   9      850.02      774.16     38.11 o
  -6   6   9        0.16       -1.36      5.88 o
  -5   6   9     3365.48     3569.94     73.30 o
  -4   6   9      429.83      411.81     33.63 o
  -3   6   9     3329.27     3322.65     89.46 o
  -2   6   9        1.37        3.54      7.72 o
  -1   6   9      136.25      134.59     15.42 o
   0   6   9      140.40      143.18     16.23 o
   1   6   9      239.06      282.93     22.32 o
   2   6   9      939.25      838.50     38.44 o
   3   6   9     2359.45     2357.84     98.88 o
   4   6   9      706.37      704.43     44.56 o
   5   6   9      270.79      248.03     27.89 o
   6   6   9       17.77       15.98     11.87 o
   7   6   9       91.65      117.44     26.13 o
   8   6   9      631.46      695.13     61.44 o
 -14   7   9       39.31       94.84     33.20 o
 -13   7   9      606.21      664.41     82.71 o
 -12   7   9       22.62       45.15     17.11 o
 -11   7   9      170.35      162.39     25.59 o
 -10   7   9     1596.63     1687.28     81.56 o
  -9   7   9      140.59      129.43     31.99 o
  -8   7   9       89.07       89.86     17.85 o
  -7   7   9     2124.63     2070.48     84.97 o
  -6   7   9        8.32        4.81     14.73 o
  -5   7   9        8.76        3.09      8.54 o
  -4   7   9      854.85      892.48     38.28 o
  -3   7   9     1260.01     1258.28     46.45 o
  -2   7   9      743.61      694.98     31.55 o
  -1   7   9      574.16      555.54     32.33 o
   0   7   9      265.20      227.17     20.81 o
   1   7   9      979.80      978.51     50.56 o
   2   7   9     1797.27     1666.57     68.95 o
   3   7   9        2.81       18.48     12.59 o
   4   7   9       30.31       16.24     37.60 o
   5   7   9     1656.65     1676.01    220.43 o
   6   7   9      458.84      421.97     45.94 o
   7   7   9      773.75      846.96     93.94 o
 -12   8   9      880.93      870.94     64.19 o
 -11   8   9       42.14       32.83     15.00 o
 -10   8   9     5104.18     5167.25    159.00 o
  -9   8   9      221.05      208.73     42.85 o
  -8   8   9      138.88      140.56     32.85 o
  -7   8   9      346.90      375.77     55.56 o
  -6   8   9      132.40      149.17     34.64 o
  -5   8   9       76.72       65.90     13.06 o
  -4   8   9      104.21      105.92     16.48 o
  -3   8   9      142.42      123.53     17.31 o
  -2   8   9     1387.17     1263.32     50.39 o
  -1   8   9      740.62      640.39     36.06 o
   0   8   9      171.64      194.34     20.77 o
   1   8   9        4.39       20.86     12.12 o
   2   8   9      106.17      125.46     22.09 o
   3   8   9      681.80      598.53     52.80 o
   4   8   9     1200.42     1220.44     77.63 o
   5   8   9       27.40       73.73     24.37 o
   6   8   9       65.83       48.12     24.02 o
 -10   9   9       14.81      -10.98     15.61 o
  -9   9   9      118.99       99.03     32.94 o
  -8   9   9       93.66      107.45     33.22 o
  -7   9   9      406.29      346.74     56.79 o
  -6   9   9     1791.62     2051.70    133.59 o
  -5   9   9     2451.48     2692.25    153.77 o
  -4   9   9     1082.77     1092.21     66.77 o
  -3   9   9      455.88      437.69     43.27 o
  -2   9   9      358.27      368.82     28.57 o
  -1   9   9     2564.49     2820.76     94.08 o
   0   9   9     2884.51     2960.18     98.14 o
   1   9   9     1476.86     1369.27     66.00 o
   2   9   9      553.99      641.34     46.17 o
   3   9   9       15.98       27.42     13.26 o
  -3  10   9      295.73      249.37     46.52 o
  -2  10   9      934.97      819.84     90.50 o
 -18   0  10      479.69      335.73     63.24 o
 -16   0  10      209.16      141.85     40.86 o
 -14   0  10     2042.38     2022.87    185.79 o
 -12   0  10     4526.60     4648.86    146.55 o
 -10   0  10     2232.67     2251.98     94.95 o
  -8   0  10      330.82      262.42     25.87 o
  -6   0  10    21731.85    21388.44    348.55 o
  -4   0  10     6804.45     6737.10    163.78 o
  -2   0  10     1665.60     1560.10     64.30 o
   0   0  10     9590.65     9269.25    185.20 o
   2   0  10     1799.50     1729.93     56.39 o
   4   0  10     1174.93     1157.60     48.18 o
   6   0  10     3655.49     3607.23     98.26 o
   8   0  10     2572.08     2359.87     86.14 o
  10   0  10       16.21        7.25     29.98 o
 -18   1  10      116.02      101.87     28.73 o
 -17   1  10      121.04       58.33     42.05 o
 -16   1  10      326.62      316.80     40.85 o
 -15   1  10     1037.16     1110.51     56.52 o
 -14   1  10       10.09       12.16     11.41 o
 -13   1  10      187.64      173.89     20.87 o
 -12   1  10     1206.73     1175.01     43.58 o
 -11   1  10     1331.11     1283.31     44.73 o
 -10   1  10     1023.36     1018.69     50.84 o
  -9   1  10        6.69       -4.24      6.38 o
  -8   1  10      141.10      157.94     14.01 o
  -7   1  10       97.40      141.84     13.01 o
  -6   1  10     1007.30     1006.54     35.13 o
  -5   1  10      994.33      950.60     28.96 o
  -4   1  10      840.40      774.17     25.40 o
  -3   1  10      896.53      838.16     30.05 o
  -2   1  10     1149.28     1140.56     35.67 o
  -1   1  10     1893.41     1855.28     47.41 o
   0   1  10       32.48       40.23      7.12 o
   1   1  10      864.38      831.70     31.88 o
   2   1  10     3099.86     2961.86     59.43 o
   3   1  10       83.30       87.13      9.49 o
   4   1  10     1215.90     1209.21     34.69 o
   5   1  10       54.68       54.54      7.92 o
   6   1  10       39.66       60.71      8.54 o
   7   1  10       74.27       96.28     14.25 o
   8   1  10     2059.45     2136.35     52.81 o
   9   1  10      800.45      769.17     41.05 o
  10   1  10      727.67      727.21     41.00 o
  11   1  10        3.42       13.63     17.86 o
 -18   2  10      475.43      550.98     80.05 o
 -17   2  10      324.08      390.39     65.35 o
 -16   2  10      479.15      562.07     53.33 o
 -15   2  10      102.83      138.77     36.11 o
 -14   2  10      500.84      614.48     52.61 o
 -13   2  10     1392.84     1388.19     76.13 o
 -12   2  10      885.47      833.00     41.59 o
 -11   2  10      407.11      414.14     35.60 o
 -10   2  10     1536.36     1385.40     45.49 o
  -9   2  10        9.36        0.87      6.00 o
  -8   2  10     1622.88     1490.72     45.34 o
  -7   2  10     1021.27      963.42     40.33 o
  -6   2  10       84.92       69.53     11.82 o
  -5   2  10     3957.04     3997.05     84.11 o
  -4   2  10      259.12      237.98     15.76 o
  -3   2  10       23.03       27.74      6.52 o
  -2   2  10      254.44      276.11     17.38 o
  -1   2  10     5706.91     5553.10     91.73 o
   0   2  10      400.12      356.78     20.44 o
   1   2  10     7973.91     7689.88    117.32 o
   2   2  10       76.65       91.27     10.26 o
   3   2  10     2856.12     2817.29     53.64 o
   4   2  10     2603.13     2506.73     51.25 o
   5   2  10     2079.36     2087.44     47.49 o
   6   2  10      532.42      528.90     23.67 o
   7   2  10     2634.61     2881.74     67.43 o
   8   2  10      268.26      331.38     33.24 o
   9   2  10      192.98      199.97     28.71 o
  10   2  10      254.12      248.22     24.49 o
 -18   3  10      280.33      274.37     56.31 o
 -17   3  10     1430.04     1416.04     88.54 o
 -16   3  10     1012.69      999.18     72.08 o
 -15   3  10     4014.62     4101.20    147.08 o
 -14   3  10      842.78      818.44     90.85 o
 -13   3  10        7.95        8.26     13.26 o
 -12   3  10      132.93      129.30     30.22 o
 -11   3  10     2070.32     2017.78     74.88 o
 -10   3  10     1120.61     1106.87     45.65 o
  -9   3  10     1890.60     1980.78     78.72 o
  -8   3  10     2042.63     1971.81     72.18 o
  -7   3  10        9.55       10.43      4.49 o
  -6   3  10      881.77      790.98     36.22 o
  -5   3  10     3649.55     3690.35     61.86 o
  -4   3  10     2146.91     2029.75     42.53 o
  -3   3  10     6341.76     6441.05     89.92 o
  -2   3  10      599.68      647.03     26.10 o
  -1   3  10      188.32      192.39     14.87 o
   0   3  10      478.30      490.94     23.77 o
   1   3  10     1143.63     1059.61     34.53 o
   2   3  10       29.66       33.65      7.49 o
   3   3  10     6469.53     6571.19    116.31 o
   4   3  10        5.23       12.96      5.50 o
   5   3  10     2028.26     1864.54     63.90 o
   6   3  10      102.81      104.28     12.89 o
   7   3  10     1934.34     1992.45     64.81 o
   8   3  10      408.84      391.75     29.31 o
   9   3  10      828.52      871.96     45.34 o
  10   3  10        0.54       -8.20     13.54 o
 -17   4  10        4.55       -9.78     17.73 o
 -16   4  10        1.17        5.67     27.92 o
 -15   4  10      540.94      513.21     49.88 o
 -14   4  10     1387.13     1249.99     76.11 o
 -13   4  10      828.61      757.56     78.25 o
 -12   4  10      974.56      904.01     59.97 o
 -11   4  10      187.95      210.44     40.28 o
 -10   4  10      453.00      489.93     35.02 o
  -9   4  10     1132.54     1124.78     53.43 o
  -8   4  10      728.35      690.56     41.38 o
  -7   4  10     2637.31     2658.04     85.30 o
  -6   4  10      183.02      186.61     11.00 o
  -5   4  10      971.65     1028.72     44.52 o
  -4   4  10     2962.65     2968.71     65.08 o
  -3   4  10     8812.09     9257.50    137.49 o
  -2   4  10     3541.97     3379.38     86.75 o
  -1   4  10     2678.53     2722.66     77.03 o
   0   4  10      661.91      633.44     31.45 o
   1   4  10     1050.22      932.44     38.78 o
   2   4  10       26.18       31.45      9.35 o
   3   4  10      779.68      766.88     35.88 o
   4   4  10     1089.55     1128.51     44.67 o
   5   4  10      245.77      219.68     24.56 o
   6   4  10      784.97      777.00     47.61 o
   7   4  10        6.04        9.02     11.84 o
   8   4  10       58.57       94.27     34.67 o
   9   4  10      153.85      188.07     35.25 o
 -16   5  10      839.22      917.88    104.10 o
 -15   5  10      498.13      524.71     75.15 o
 -14   5  10     1256.48     1382.26    116.72 o
 -13   5  10      220.20      343.92     56.62 o
 -12   5  10       48.99       54.92     15.34 o
 -11   5  10      732.80      625.21     69.37 o
 -10   5  10     4395.36     4676.65    198.18 o
  -9   5  10     2569.64     2632.48    116.88 o
  -8   5  10     1796.04     1902.69     73.17 o
  -7   5  10      782.22      735.34     44.21 o
  -6   5  10     2008.01     2075.41     54.44 o
  -5   5  10     2798.90     2777.93     71.18 o
  -4   5  10     4829.19     5049.28     92.29 o
  -3   5  10     4392.34     4289.45    103.35 o
  -2   5  10     1061.89     1033.63     47.46 o
  -1   5  10        9.19        3.59      7.12 o
   0   5  10      713.78      766.60     36.36 o
   1   5  10     2015.01     1938.74     59.27 o
   2   5  10     2726.48     2798.45     73.15 o
   3   5  10       69.42       79.26     12.97 o
   4   5  10      367.97      356.23     31.87 o
   5   5  10      610.31      536.64     40.04 o
   6   5  10       75.82       55.27     14.21 o
   7   5  10        8.19        1.67     12.86 o
   8   5  10        5.30        1.54     13.23 o
 -15   6  10        2.62      -34.11     35.75 o
 -14   6  10      666.24      591.77     78.78 o
 -13   6  10      340.15      224.24     48.92 o
 -12   6  10     1262.98     1197.90     67.94 o
 -11   6  10       22.69       30.64     27.94 o
 -10   6  10      554.65      672.74     71.09 o
  -9   6  10      743.19      765.54     72.90 o
  -8   6  10     3055.36     3189.75    149.22 o
  -7   6  10        8.63        8.34      7.94 o
  -6   6  10     2920.51     2938.56     79.66 o
  -5   6  10      596.48      580.55     33.46 o
  -4   6  10      364.51      343.39     23.43 o
  -3   6  10     1517.79     1528.49     60.24 o
  -2   6  10     2411.37     2415.96     67.58 o
  -1   6  10      649.04      676.51     34.69 o
   0   6  10      411.92      399.01     27.17 o
   1   6  10      618.70      612.56     33.21 o
   2   6  10      305.27      324.19     25.31 o
   3   6  10      131.59      110.04     20.93 o
   4   6  10     1048.97     1012.77     55.92 o
   5   6  10     1540.32     1492.73     69.81 o
   6   6  10       50.35       32.99     25.02 o
   7   6  10      642.09      632.39     57.91 o
 -14   7  10      558.37      601.14     82.70 o
 -13   7  10      775.54      775.44     90.05 o
 -12   7  10      873.18      934.00     63.25 o
 -11   7  10      489.71      411.12     62.46 o
 -10   7  10      173.11      152.65     33.93 o
  -9   7  10     1477.27     1497.31     77.38 o
  -8   7  10        8.56        3.15     23.23 o
  -7   7  10      389.02      409.75     59.23 o
  -6   7  10      406.80      404.31     37.08 o
  -5   7  10     1047.13     1034.01     47.49 o
  -4   7  10      537.29      506.72     29.48 o
  -3   7  10     1370.47     1382.78     45.75 o
  -2   7  10     1489.16     1418.33     52.70 o
  -1   7  10      232.67      233.85     30.38 o
   0   7  10       31.66        0.54     10.53 o
   1   7  10      227.29      245.81     22.81 o
   2   7  10     2987.29     3053.00     98.85 o
   3   7  10      146.72      124.10     21.47 o
   4   7  10     2135.14     2138.44     85.30 o
   5   7  10        9.26        9.29     17.69 o
   6   7  10       10.77       55.94     28.87 o
 -12   8  10      308.12      333.11     57.14 o
 -11   8  10       43.72       20.33     17.77 o
 -10   8  10        5.08        1.24     18.23 o
  -9   8  10     1303.95     1144.25    102.62 o
  -8   8  10       79.74      100.79     33.12 o
  -7   8  10      616.10      609.53     72.37 o
  -6   8  10      634.52      610.41     50.84 o
  -5   8  10       42.91       26.81      9.33 o
  -4   8  10      653.15      582.82     33.71 o
  -3   8  10        0.72        8.51      7.93 o
  -2   8  10      274.83      265.61     20.79 o
  -1   8  10       90.07      116.04     14.78 o
   0   8  10     3005.57     3011.99     98.53 o
   1   8  10       26.86       40.57     27.81 o
   2   8  10     1880.80     1826.69     94.86 o
   3   8  10      296.32      285.55     36.79 o
   4   8  10       94.10       82.45     22.03 o
  -9   9  10      221.83      197.38     42.50 o
  -8   9  10        0.58       22.71     15.90 o
  -7   9  10      131.48      120.95     36.41 o
  -6   9  10        0.24       -8.03     17.23 o
  -5   9  10      255.53      298.53     54.15 o
  -4   9  10      229.78      223.08     48.00 o
  -3   9  10     1062.21     1096.32     49.73 o
  -2   9  10       49.50       87.36     21.07 o
  -1   9  10      217.06      226.98     26.20 o
   0   9  10      280.90      304.11     30.67 o
   1   9  10      282.12      294.96     31.59 o
   2   9  10       19.73       13.93     13.74 o
 -17   0  11      372.90      274.21     54.75 o
 -15   0  11        9.93       -6.80     24.13 o
 -13   0  11      238.71      229.80     29.04 o
 -11   0  11     1219.01     1263.79    114.19 o
  -9   0  11     4471.25     4551.09    126.73 o
  -7   0  11       51.26       59.23     13.24 o
  -5   0  11     1813.20     1682.89     70.43 o
  -3   0  11     1113.14     1110.39     51.94 o
  -1   0  11      125.86      145.21     19.09 o
   1   0  11      360.01      353.37     31.39 o
   3   0  11      775.80      807.30     40.54 o
   5   0  11      593.89      608.09     36.40 o
   7   0  11       10.29       28.39     11.12 o
   9   0  11     1396.97     1363.24    103.41 o
 -18   1  11       68.59       80.66     43.02 o
 -17   1  11      372.04      366.46     43.00 o
 -16   1  11       46.90       50.18     18.97 o
 -15   1  11      695.37      652.17     44.18 o
 -14   1  11        3.97       -3.12     13.97 o
 -13   1  11      641.65      644.44     33.89 o
 -12   1  11     2136.41     2150.47     62.18 o
 -11   1  11      164.83      162.42     15.81 o
 -10   1  11     1698.95     1636.94     51.16 o
  -9   1  11       34.99       33.80      7.82 o
  -8   1  11      620.48      577.84     28.48 o
  -7   1  11     4375.35     4330.29     84.11 o
  -6   1  11     2121.86     1962.32     60.10 o
  -5   1  11     3838.29     3784.21     65.57 o
  -4   1  11        0.63       11.43      5.55 o
  -3   1  11       81.47       73.27     10.06 o
  -2   1  11      800.13      732.78     29.68 o
  -1   1  11     2502.61     2345.78     56.56 o
   0   1  11      482.32      489.79     25.02 o
   1   1  11     5033.51     4884.12     90.41 o
   2   1  11     2419.87     2325.14     56.02 o
   3   1  11       31.19       41.42      8.10 o
   4   1  11     1858.20     1760.07     43.93 o
   5   1  11      285.50      316.28     19.03 o
   6   1  11      673.08      709.62     29.17 o
   7   1  11     1884.40     1864.12     49.13 o
   8   1  11     2220.25     2363.21     84.20 o
   9   1  11       86.14       97.57     23.55 o
  10   1  11       40.26       45.16     13.79 o
 -18   2  11     1395.84     1562.51    136.89 o
 -17   2  11     2343.68     2464.73    119.91 o
 -16   2  11      299.31      337.66     55.12 o
 -15   2  11     1720.83     1858.39     96.03 o
 -14   2  11       87.67       89.99     17.13 o
 -13   2  11        6.72        6.70     10.85 o
 -12   2  11      276.01      335.12     24.45 o
 -11   2  11     1366.00     1342.07     47.13 o
 -10   2  11      349.64      330.81     32.54 o
  -9   2  11     1190.25     1103.95     50.34 o
  -8   2  11        5.85        4.50      7.46 o
  -7   2  11       66.99       91.84     13.65 o
  -6   2  11       32.20       35.46      6.86 o
  -5   2  11      183.57      170.67     12.34 o
  -4   2  11      176.42      179.90     16.95 o
  -3   2  11     3448.18     3149.92     70.33 o
  -2   2  11      592.38      643.44     27.74 o
  -1   2  11      498.79      461.35     26.03 o
   0   2  11        8.75       21.93      6.98 o
   1   2  11     1471.14     1317.28     43.01 o
   2   2  11     1154.18     1132.29     36.67 o
   3   2  11      882.06      889.67     33.18 o
   4   2  11     1250.22     1246.47     36.51 o
   5   2  11      234.71      236.29     16.45 o
   6   2  11     1847.04     1850.82     53.46 o
   7   2  11      603.80      613.82     35.48 o
   8   2  11     1677.10     1745.24     63.43 o
   9   2  11       58.21       53.55     13.54 o
  10   2  11      259.20      258.49     30.20 o
 -17   3  11        6.98       -1.28     50.76 o
 -16   3  11       11.06       17.26     15.52 o
 -15   3  11      215.20      225.62     35.02 o
 -14   3  11     2144.13     2101.65     99.66 o
 -13   3  11      112.87      102.76     21.74 o
 -12   3  11     2159.70     2070.50     92.72 o
 -11   3  11       39.31       55.36     11.33 o
 -10   3  11      105.56       79.36     13.76 o
  -9   3  11       37.40       23.65      8.77 o
  -8   3  11     3017.07     2886.88     78.41 o
  -7   3  11     1411.75     1309.80     50.17 o
  -6   3  11     2680.79     2788.42     55.08 o
  -5   3  11      832.37      829.61     41.52 o
  -4   3  11      453.99      473.25     20.32 o
  -3   3  11     1158.89     1105.94     48.32 o
  -2   3  11      721.90      714.05     34.94 o
  -1   3  11      443.32      441.02     23.19 o
   0   3  11     6156.19     6185.07    103.97 o
   1   3  11      146.39      194.88     19.72 o
   2   3  11      683.76      736.40     29.71 o
   3   3  11       41.14       38.64      6.50 o
   4   3  11     2908.63     2972.72    117.14 o
   5   3  11      195.65      207.75     17.38 o
   6   3  11      993.22      929.69     43.20 o
   7   3  11      583.49      596.49     35.97 o
   8   3  11       39.10       48.04     14.86 o
   9   3  11      272.26      244.52     35.13 o
 -17   4  11        4.43       -0.93     28.03 o
 -16   4  11     1481.43     1411.05     90.81 o
 -15   4  11       14.56       -8.12     25.15 o
 -14   4  11     2575.51     2675.58    199.59 o
 -13   4  11     1561.22     1523.43    117.97 o
 -12   4  11        2.25       -5.42     21.26 o
 -11   4  11      366.84      361.85     53.44 o
 -10   4  11    13268.81    13808.10    261.13 o
  -9   4  11      753.15      770.97     46.19 o
  -8   4  11     6132.14     6350.70    128.38 o
  -7   4  11       84.24       67.49     11.81 o
  -6   4  11       51.25       36.17      7.08 o
  -5   4  11       33.02       45.93      9.01 o
  -4   4  11     5533.31     5419.28    127.59 o
  -3   4  11     1153.31     1024.65     47.05 o
  -2   4  11     2047.18     1874.25     64.33 o
  -1   4  11      884.51      840.09     42.67 o
   0   4  11       47.55       63.42     12.95 o
   1   4  11      377.27      417.25     27.10 o
   2   4  11     1558.28     1514.08     52.47 o
   3   4  11      190.59      222.48     20.52 o
   4   4  11     1070.49      972.69     43.33 o
   5   4  11       69.37       43.71     20.49 o
   6   4  11       45.81       16.70     19.62 o
   7   4  11      371.62      339.60     33.26 o
   8   4  11      144.72      129.53     30.18 o
 -15   5  11        1.11        1.99     26.14 o
 -14   5  11       51.38       81.33     37.43 o
 -13   5  11      725.45      773.41     85.78 o
 -12   5  11     1044.36     1047.95     94.48 o
 -11   5  11     1591.23     1382.78    105.89 o
 -10   5  11       69.85       83.10     30.18 o
  -9   5  11        2.24        3.66     11.46 o
  -8   5  11     2166.28     2172.88    141.69 o
  -7   5  11     3006.93     3114.98     82.83 o
  -6   5  11      420.57      413.88     25.10 o
  -5   5  11      321.31      336.39     22.11 o
  -4   5  11     1011.66      962.50     46.66 o
  -3   5  11     3254.43     3248.06     90.28 o
  -2   5  11     1110.60     1060.99     49.87 o
  -1   5  11     2381.93     2372.79     67.51 o
   0   5  11       14.63        8.41      7.76 o
   1   5  11       38.22       28.69      9.66 o
   2   5  11     1286.20     1237.40     48.77 o
   3   5  11      127.36      130.93     16.05 o
   4   5  11      361.22      375.83     34.02 o
   5   5  11      149.16      198.87     32.46 o
   6   5  11       59.75       65.75     17.10 o
   7   5  11      332.82      390.49     37.18 o
 -15   6  11     2620.26     2698.81    178.26 o
 -14   6  11      633.62      633.80     81.18 o
 -13   6  11      317.35      287.67     52.85 o
 -12   6  11       46.71        9.25     17.06 o
 -11   6  11     1352.15     1419.80    109.29 o
 -10   6  11        7.66      -22.33     23.42 o
  -9   6  11     8468.84     8585.59    284.16 o
  -8   6  11      165.92      187.62     29.67 o
  -7   6  11      580.34      568.92     34.72 o
  -6   6  11      268.41      282.71     28.38 o
  -5   6  11     7047.18     6900.63    147.65 o
  -4   6  11      102.91       96.83     17.81 o
  -3   6  11     4753.05     4786.90    117.80 o
  -2   6  11     1348.77     1306.55     50.57 o
  -1   6  11       88.50       85.40     14.33 o
   0   6  11      515.17      467.14     37.16 o
   1   6  11      474.87      530.24     32.44 o
   2   6  11        8.42       13.46      9.42 o
   3   6  11      455.91      543.57     59.82 o
   4   6  11      126.15       91.08     31.83 o
   5   6  11      237.06      254.95     30.13 o
   6   6  11        0.90       -4.87     11.52 o
 -13   7  11      665.18      613.14     80.83 o
 -12   7  11      340.24      338.48     56.36 o
 -11   7  11       98.12       98.28     30.35 o
 -10   7  11      169.20      186.26     41.82 o
  -9   7  11       35.29       33.74     19.15 o
  -8   7  11      882.24      818.53     84.41 o
  -7   7  11      492.33      378.82     56.84 o
  -6   7  11        7.77       18.65     11.79 o
  -5   7  11      249.62      269.89     27.38 o
  -4   7  11      993.38      961.06     38.54 o
  -3   7  11      133.53      136.21     15.32 o
  -2   7  11     1654.72     1667.82     59.47 o
  -1   7  11     2259.58     2232.86     83.57 o
   0   7  11      271.25      263.66     23.57 o
   1   7  11     2343.00     2280.34     85.13 o
   2   7  11     1275.67     1136.04     60.48 o
   3   7  11      327.70      275.39     30.91 o
   4   7  11      333.41      442.45     39.67 o
   5   7  11     1743.00     1769.86    137.93 o
 -11   8  11       86.49       41.76     18.93 o
 -10   8  11     1496.04     1430.43    121.24 o
  -9   8  11        3.85       -9.04     19.63 o
  -8   8  11      862.86      741.38     83.80 o
  -7   8  11       13.84      -28.00     29.77 o
  -6   8  11      423.58      370.80     40.16 o
  -5   8  11      159.88      171.31     19.12 o
  -4   8  11      889.34      848.95     43.33 o
  -3   8  11       66.55       46.06     10.34 o
  -2   8  11     1594.64     1625.56     54.29 o
  -1   8  11      194.17      186.66     24.19 o
   0   8  11      178.56      173.17     27.99 o
   1   8  11      139.97      146.90     24.27 o
   2   8  11     1131.46     1205.54     78.31 o
   3   8  11      143.46      134.61     44.92 o
  -8   9  11      311.78      340.41     60.38 o
  -7   9  11      435.58      308.87     53.10 o
  -6   9  11      494.30      502.16     70.12 o
  -5   9  11      312.29      319.08     51.65 o
  -4   9  11      294.40      291.72     39.06 o
  -3   9  11       15.09       19.44     14.93 o
  -2   9  11      205.25      225.92     23.27 o
  -1   9  11       10.72        6.98     14.02 o
   0   9  11     1044.02      949.09     56.99 o
 -16   0  12        0.98       -5.66     18.73 o
 -14   0  12     3425.17     3486.96    122.80 o
 -12   0  12     5932.82     6214.10    165.99 o
 -10   0  12     1666.18     1647.85     74.48 o
  -8   0  12     5190.86     5017.08    177.87 o
  -6   0  12       51.59       24.86      8.47 o
  -4   0  12       97.81       69.31     14.06 o
  -2   0  12     1133.73     1203.85     57.37 o
   0   0  12       23.52       21.66     12.26 o
   2   0  12     3502.19     3462.28     90.12 o
   4   0  12        3.38       12.29     10.46 o
   6   0  12     6856.09     7167.24    152.78 o
   8   0  12     3263.87     3244.68    100.23 o
 -17   1  12       16.95       41.48     15.94 o
 -16   1  12      856.51      884.31     53.20 o
 -15   1  12       51.93       58.65     14.83 o
 -14   1  12       16.61       15.82     13.67 o
 -13   1  12      569.36      546.34     31.90 o
 -12   1  12      452.94      498.93     29.65 o
 -11   1  12      748.22      749.36     37.40 o
 -10   1  12      745.19      700.52     33.93 o
  -9   1  12     2618.16     2623.43     66.82 o
  -8   1  12      130.66      125.00     14.52 o
  -7   1  12     1896.60     1801.97     73.32 o
  -6   1  12      832.75      766.55     28.47 o
  -5   1  12      110.39       91.14     11.39 o
  -4   1  12     2311.56     2266.83     56.94 o
  -3   1  12     1026.45      960.10     35.83 o
  -2   1  12       49.83       57.39      9.44 o
  -1   1  12     1928.08     1905.71     52.97 o
   0   1  12      208.69      210.96     17.20 o
   1   1  12       77.17       65.21     10.37 o
   2   1  12     3360.54     3361.69     62.94 o
   3   1  12      171.50      159.26     13.92 o
   4   1  12      673.76      635.83     26.97 o
   5   1  12      842.95      846.14     31.96 o
   6   1  12        0.33       34.05     13.28 o
   7   1  12       25.16       33.27     10.33 o
   8   1  12      763.78      771.27     67.70 o
   9   1  12      951.39      951.04     48.17 o
 -17   2  12      412.54      474.71     53.88 o
 -16   2  12       76.88       82.91     22.03 o
 -15   2  12      678.21      654.51     45.11 o
 -14   2  12      235.21      224.24     25.39 o
 -13   2  12     4296.63     4362.37     96.21 o
 -12   2  12       18.40       25.59      8.43 o
 -11   2  12       83.60       79.62     12.89 o
 -10   2  12       77.11       72.62     10.78 o
  -9   2  12      574.56      581.32     34.33 o
  -8   2  12       12.63       13.14      8.28 o
  -7   2  12     2021.45     2032.40     64.94 o
  -6   2  12     1340.56     1298.07     37.53 o
  -5   2  12     5017.91     5062.81     88.95 o
  -4   2  12      959.12      982.32     35.78 o
  -3   2  12      540.69      542.46     37.45 o
  -2   2  12     2776.54     2754.63     64.04 o
  -1   2  12     2895.42     2765.57     65.25 o
   0   2  12     1221.44     1208.59     42.09 o
   1   2  12     1650.56     1571.94     44.88 o
   2   2  12     1791.86     1814.34     44.57 o
   3   2  12     1468.21     1370.32     39.33 o
   4   2  12     1553.04     1571.86     43.00 o
   5   2  12      347.24      358.03     23.27 o
   6   2  12      164.72      163.54     17.10 o
   7   2  12      665.74      659.43     38.74 o
   8   2  12      630.03      737.26     42.08 o
   9   2  12       35.98       13.96     20.21 o
 -17   3  12     1074.53     1210.06    116.61 o
 -16   3  12       14.59       12.13     14.43 o
 -15   3  12     1054.89     1099.64     75.27 o
 -14   3  12     3383.64     3504.40    107.77 o
 -13   3  12       15.02       11.36     12.94 o
 -12   3  12      321.37      282.56     28.52 o
 -11   3  12      665.46      677.93     39.07 o
 -10   3  12      445.09      461.76     37.99 o
  -9   3  12      187.62      244.40     23.58 o
  -8   3  12     1800.15     1828.65     62.74 o
  -7   3  12      875.90      883.40     30.53 o
  -6   3  12      137.02      124.84     11.61 o
  -5   3  12     1546.20     1572.11     40.46 o
  -4   3  12     1994.46     1927.27     44.87 o
  -3   3  12    10206.75    10380.75    188.20 o
  -2   3  12      418.10      415.45     23.49 o
  -1   3  12      915.64      922.90     35.59 o
   0   3  12      104.37       92.35     12.10 o
   1   3  12     3155.13     3209.18     67.05 o
   2   3  12      130.16      131.23     15.96 o
   3   3  12     2887.69     3067.91     68.16 o
   4   3  12      643.43      635.61     35.15 o
   5   3  12       74.67       92.53     15.04 o
   6   3  12       81.04       74.42     20.29 o
   7   3  12      357.13      363.92     35.80 o
   8   3  12       16.81        6.27     17.73 o
 -17   4  12      196.38      149.80     38.63 o
 -16   4  12        5.68       -9.59     14.94 o
 -15   4  12      167.02      131.92     27.33 o
 -14   4  12      215.78      174.68     43.02 o
 -13   4  12     1208.43     1237.20    106.91 o
 -12   4  12        2.28       -7.93     18.51 o
 -11   4  12     1718.84     1779.97    120.67 o
 -10   4  12       99.19       87.86     21.85 o
  -9   4  12      816.55      767.00     40.66 o
  -8   4  12       88.87       98.28     17.74 o
  -7   4  12     1925.71     1964.13     91.15 o
  -6   4  12       35.19       35.98      9.11 o
  -5   4  12      597.73      575.44     29.28 o
  -4   4  12       27.97       26.70      7.11 o
  -3   4  12     2474.77     2469.89    102.71 o
  -2   4  12      164.67      167.16     20.36 o
  -1   4  12     3031.75     2882.63     85.69 o
   0   4  12      466.53      443.95     28.50 o
   1   4  12      140.86      164.13     18.04 o
   2   4  12       14.15        7.41      8.63 o
   3   4  12     2620.09     2584.91     74.15 o
   4   4  12      661.29      618.37     35.71 o
   5   4  12     2113.53     2220.32    105.42 o
   6   4  12      230.08      259.20     30.31 o
   7   4  12        6.18        0.36     13.37 o
 -15   5  12     1784.50     1702.65    137.64 o
 -14   5  12     1496.36     1571.05    125.89 o
 -13   5  12      589.02      533.15     71.34 o
 -12   5  12       12.72       28.38     21.37 o
 -11   5  12     2439.34     2543.08    147.91 o
 -10   5  12     5645.61     5714.25    227.11 o
  -9   5  12     2826.29     2866.29     84.62 o
  -8   5  12     5655.70     5712.16    157.04 o
  -7   5  12      468.47      459.09     28.24 o
  -6   5  12      550.94      602.78     31.53 o
  -5   5  12      669.26      599.97     38.41 o
  -4   5  12     3215.68     3320.84     94.15 o
  -3   5  12     1431.51     1403.78     59.39 o
  -2   5  12      542.54      543.21     36.68 o
  -1   5  12        1.77       15.09      8.89 o
   0   5  12      344.67      342.56     26.84 o
   1   5  12       43.40       48.05     10.80 o
   2   5  12     1201.33     1228.29     57.19 o
   3   5  12     1224.97     1185.59     50.12 o
   4   5  12     1258.24     1326.71     65.43 o
   5   5  12     1179.63     1111.95     61.06 o
   6   5  12       16.00       85.97     24.59 o
 -14   6  12       73.08       60.27     30.80 o
 -13   6  12        3.53      -16.15     23.21 o
 -12   6  12     1420.12     1578.44    121.78 o
 -11   6  12       77.95       84.23     30.14 o
 -10   6  12      606.76      681.22     72.85 o
  -9   6  12      207.91      211.78     29.32 o
  -8   6  12     2192.73     2138.39     76.94 o
  -7   6  12      499.43      509.42     36.42 o
  -6   6  12     1976.94     2050.71     75.13 o
  -5   6  12      435.84      429.27     34.08 o
  -4   6  12     1008.85     1002.37     51.34 o
  -3   6  12       10.93       19.55     12.30 o
  -2   6  12     1326.09     1287.07     52.08 o
  -1   6  12      389.01      343.13     26.71 o
   0   6  12     1338.41     1268.75     52.03 o
   1   6  12        7.05        3.36      9.03 o
   2   6  12        3.39       24.01     12.72 o
   3   6  12       26.35       50.42     16.45 o
   4   6  12     1010.78     1011.97     59.21 o
   5   6  12      250.82      329.18     75.53 o
 -13   7  12      841.20      959.89     99.71 o
 -12   7  12        4.48       42.39     28.40 o
 -11   7  12      390.77      470.60     64.69 o
 -10   7  12      203.00      188.36     47.82 o
  -9   7  12     2410.85     2227.07    147.44 o
  -8   7  12      347.20      424.40     64.27 o
  -7   7  12      113.11       81.77     22.03 o
  -6   7  12      552.04      582.39     40.98 o
  -5   7  12      340.83      359.98     32.08 o
  -4   7  12     1011.63      986.10     46.61 o
  -3   7  12     2376.37     2413.39     88.33 o
  -2   7  12     1783.88     1806.14     84.01 o
  -1   7  12      183.06      202.74     22.27 o
   0   7  12        2.59       13.11     10.18 o
   1   7  12      324.33      300.28     31.12 o
   2   7  12     1495.83     1532.78     72.12 o
   3   7  12      279.50      313.65     35.16 o
 -11   8  12       63.23       60.19     30.59 o
 -10   8  12      114.27       94.55     36.99 o
  -9   8  12       16.18       20.94     24.28 o
  -8   8  12       78.02       25.77     26.50 o
  -7   8  12       56.08       68.96     23.90 o
  -6   8  12       77.10       84.89     17.54 o
  -5   8  12     2251.17     2244.45     73.60 o
  -4   8  12      489.17      470.93     38.02 o
  -3   8  12       57.85       93.09     17.28 o
  -2   8  12        2.82       -6.45     10.69 o
  -1   8  12     1394.37     1647.68     64.10 o
   0   8  12      741.18      730.09     49.46 o
   1   8  12       34.74       13.87     18.84 o
  -6   9  12       30.02       20.54     45.22 o
  -5   9  12       17.21       25.19     26.79 o
  -4   9  12       17.46       22.26     14.63 o
  -3   9  12      376.63      462.42     39.81 o
 -17   0  13     1207.86     1160.70    116.32 o
 -15   0  13      622.61      730.49     65.00 o
 -13   0  13     1805.55     1851.67     86.55 o
 -11   0  13     8406.56     8338.39    362.43 o
  -9   0  13    10657.24    10731.28    228.81 o
  -7   0  13     3949.38     3657.08    111.49 o
  -5   0  13     1051.77     1021.40     54.84 o
  -3   0  13      541.91      541.28     39.53 o
  -1   0  13       92.22       63.57     15.06 o
   1   0  13      127.89      137.59     22.64 o
   3   0  13      920.58      837.44     44.96 o
   5   0  13       20.13        5.39     10.20 o
   7   0  13      400.02      471.58     37.75 o
 -17   1  13      134.21      153.65     40.30 o
 -16   1  13      418.04      467.40     39.22 o
 -15   1  13     1017.60      944.18     54.13 o
 -14   1  13     3420.64     3694.20    117.65 o
 -13   1  13     1739.44     1751.16     59.18 o
 -12   1  13     2901.81     2954.45    103.77 o
 -11   1  13      647.73      710.18     35.92 o
 -10   1  13     2322.57     2335.36     65.55 o
  -9   1  13     1653.02     1495.99     56.80 o
  -8   1  13     1397.48     1371.26     54.76 o
  -7   1  13     2529.67     2529.99     56.85 o
  -6   1  13      319.90      306.31     20.72 o
  -5   1  13      283.87      277.75     20.02 o
  -4   1  13      137.06      131.62     13.49 o
  -3   1  13      125.26      128.42     13.66 o
  -2   1  13        1.50       15.21     10.05 o
  -1   1  13     1643.25     1560.33     49.54 o
   0   1  13       59.64       72.32     11.92 o
   1   1  13     1865.24     1824.35     55.70 o
   2   1  13     1233.62     1208.04     37.40 o
   3   1  13      181.81      206.99     19.68 o
   4   1  13      515.26      478.90     24.70 o
   5   1  13      239.54      244.52     18.21 o
   6   1  13      858.42      981.87     40.87 o
   7   1  13      365.17      438.71     28.20 o
   8   1  13      425.79      424.40     32.12 o
 -17   2  13      164.80      182.71     26.78 o
 -16   2  13     1156.46     1205.98     64.65 o
 -15   2  13       18.22       45.97     15.25 o
 -14   2  13       78.11       67.53     15.31 o
 -13   2  13       61.38       92.61     14.95 o
 -12   2  13      557.65      531.59     32.32 o
 -11   2  13      309.76      328.50     24.30 o
 -10   2  13       38.06       51.47     11.11 o
  -9   2  13     1192.50     1159.70     70.39 o
  -8   2  13      271.22      220.60     22.52 o
  -7   2  13     2167.22     2288.34     53.55 o
  -6   2  13     3670.27     3766.66     70.41 o
  -5   2  13      640.32      560.15     29.04 o
  -4   2  13     2790.65     2847.49     67.26 o
  -3   2  13     8094.05     8081.18    161.95 o
  -2   2  13      435.09      453.00     25.94 o
  -1   2  13     1742.23     1640.94     50.54 o
   0   2  13     1317.38     1316.37     45.68 o
   1   2  13     2179.10     2140.66     55.28 o
   2   2  13       12.24       23.71      9.90 o
   3   2  13      113.51      112.30     12.27 o
   4   2  13       45.13       49.44     15.03 o
   5   2  13       41.78       50.10     11.34 o
   6   2  13        2.39       -7.97      9.73 o
   7   2  13       97.49      114.71     25.39 o
   8   2  13       64.11        4.65     12.95 o
 -17   3  13       62.20       65.75     21.51 o
 -16   3  13      102.45      140.59     24.78 o
 -15   3  13      271.39      315.73     32.73 o
 -14   3  13       57.94       50.07     12.91 o
 -13   3  13      152.36      160.07     23.27 o
 -12   3  13      590.35      573.11     37.13 o
 -11   3  13        4.58       21.96     10.18 o
 -10   3  13      819.19      752.30     42.15 o
  -9   3  13       35.46       31.98      9.93 o
  -8   3  13      508.12      498.96     24.80 o
  -7   3  13        0.87        1.00      5.92 o
  -6   3  13     8739.62     8883.41    147.51 o
  -5   3  13       29.11       21.32      6.11 o
  -4   3  13      167.44      188.47     17.40 o
  -3   3  13      152.91      113.19     17.41 o
  -2   3  13     4064.52     4008.74    129.49 o
  -1   3  13      378.59      352.76     29.31 o
   0   3  13     4274.37     4374.89    167.79 o
   1   3  13      172.93      151.35     17.22 o
   2   3  13      743.87      697.05     37.30 o
   3   3  13      134.64      166.58     18.85 o
   4   3  13     1044.09     1112.76     49.10 o
   5   3  13      958.16      919.58     54.25 o
   6   3  13      402.89      380.76     36.79 o
   7   3  13       32.07       12.70     16.80 o
 -16   4  13      863.70      881.82     71.55 o
 -15   4  13        3.04        0.95     42.32 o
 -14   4  13      783.79      812.27     64.55 o
 -13   4  13      112.97      117.38     31.84 o
 -12   4  13       63.74       65.02     20.02 o
 -11   4  13      126.76      105.36     22.72 o
 -10   4  13     3820.78     3821.19    101.34 o
  -9   4  13      343.57      404.68     34.00 o
  -8   4  13     5533.07     5865.27    111.83 o
  -7   4  13      291.84      294.77     22.73 o
  -6   4  13        3.22       17.09     10.13 o
  -5   4  13       11.47       19.10      8.14 o
  -4   4  13     2372.16     2283.89     76.49 o
  -3   4  13      725.79      776.69     44.12 o
  -2   4  13     2456.87     2466.01     80.73 o
  -1   4  13      748.84      756.93     48.02 o
   0   4  13      275.69      300.22     24.81 o
   1   4  13      867.52      879.94     42.44 o
   2   4  13     3677.12     3818.91     93.53 o
   3   4  13      114.62       61.20     12.72 o
   4   4  13     4537.84     4539.95    127.66 o
   5   4  13      676.56      653.17     46.28 o
   6   4  13       51.38       53.02     18.07 o
 -15   5  13       13.04      -23.72     29.19 o
 -14   5  13       36.76       30.81     34.22 o
 -13   5  13      380.70      398.20     63.74 o
 -12   5  13       34.23       89.87     34.45 o
 -11   5  13       29.39       33.63     38.52 o
 -10   5  13      140.06      163.83     28.78 o
  -9   5  13      887.32      807.53     39.26 o
  -8   5  13      492.39      473.26     29.06 o
  -7   5  13     1027.69     1006.27     50.61 o
  -6   5  13      252.70      242.31     24.85 o
  -5   5  13      607.73      598.73     39.27 o
  -4   5  13       30.21       32.37     11.94 o
  -3   5  13      124.93      126.05     18.83 o
  -2   5  13      665.49      580.72     39.12 o
  -1   5  13     2409.29     2474.24     88.17 o
   0   5  13      167.08      131.06     20.48 o
   1   5  13     1186.90     1144.79     49.97 o
   2   5  13      413.63      366.55     28.20 o
   3   5  13      326.05      343.50     34.37 o
   4   5  13     1224.93     1271.98     66.37 o
   5   5  13     1344.34     1341.67     69.50 o
 -14   6  13      215.90      200.64     49.40 o
 -13   6  13     1265.18     1225.58    111.63 o
 -12   6  13      434.97      440.50     65.24 o
 -11   6  13      696.10      669.62     74.30 o
 -10   6  13       18.56        4.47     11.53 o
  -9   6  13     3230.53     3203.04    129.24 o
  -8   6  13       58.13       88.79     17.57 o
  -7   6  13      956.53      906.31     50.64 o
  -6   6  13       19.72        2.91     13.40 o
  -5   6  13      106.36       96.08     18.75 o
  -4   6  13       41.99       40.12     13.65 o
  -3   6  13     2569.97     2529.85     87.49 o
  -2   6  13      149.57      154.66     19.49 o
  -1   6  13     4297.25     4216.82    102.14 o
   0   6  13       51.37       58.28     21.29 o
   1   6  13      889.66      943.28     46.48 o
   2   6  13       86.43       99.29     21.15 o
   3   6  13     3250.28     3393.17    112.37 o
 -11   7  13       86.70       97.81     34.78 o
 -10   7  13       45.58       53.97     24.39 o
  -9   7  13      430.26      356.77     44.36 o
  -8   7  13       81.65       36.18     50.26 o
  -7   7  13     2502.84     2332.85    116.56 o
  -6   7  13       41.46       42.41     11.64 o
  -5   7  13      183.84      196.25     34.90 o
  -4   7  13        9.09       14.80     11.02 o
  -3   7  13      412.87      446.96     48.98 o
  -2   7  13      248.00      290.91     28.09 o
  -1   7  13     2366.64     2422.20     77.53 o
   0   7  13        6.55        8.28     11.40 o
   1   7  13      526.05      482.50     40.90 o
   2   7  13       19.96       61.73     28.23 o
  -9   8  13       14.60      -23.67     20.83 o
  -8   8  13     1376.50     1372.16     89.97 o
  -7   8  13      647.25      670.16     97.14 o
  -6   8  13      771.42      714.56     48.98 o
  -5   8  13      683.32      684.74     40.67 o
  -4   8  13     2900.13     2983.01     87.98 o
  -3   8  13        8.87       13.25     11.68 o
  -2   8  13      853.10      865.92     46.51 o
  -1   8  13      326.94      314.27     38.11 o
 -16   0  14      585.95      570.35     81.09 o
 -14   0  14     3761.88     3867.94    134.68 o
 -12   0  14     4832.48     5218.68    154.43 o
 -10   0  14      250.39      228.04     29.11 o
  -8   0  14     5354.24     5281.12    222.56 o
  -6   0  14     2884.64     2658.78     95.27 o
  -4   0  14      955.38      915.15     94.96 o
  -2   0  14     1119.24     1155.66     61.58 o
   0   0  14     2596.06     2481.38     95.21 o
   2   0  14      265.15      258.29     25.12 o
   4   0  14       35.33       52.20     11.68 o
   6   0  14      547.66      596.57     43.26 o
 -17   1  14       52.21       31.54     24.27 o
 -16   1  14      460.17      443.36     38.59 o
 -15   1  14      951.85      981.62     73.78 o
 -14   1  14      220.45      244.97     22.94 o
 -13   1  14      607.46      640.02     36.19 o
 -12   1  14      392.58      396.60     28.35 o
 -11   1  14     3837.36     4001.60     92.65 o
 -10   1  14     3137.00     3234.55     80.74 o
  -9   1  14      526.03      508.99     34.33 o
  -8   1  14      130.40      130.90     16.54 o
  -7   1  14     2045.42     1992.65     51.63 o
  -6   1  14      341.36      289.87     21.57 o
  -5   1  14      542.51      553.42     29.37 o
  -4   1  14     1831.15     1760.93     53.61 o
  -3   1  14      102.05       92.73     12.94 o
  -2   1  14      185.44      185.32     17.58 o
  -1   1  14       89.64       87.00     12.57 o
   0   1  14     1735.92     1748.93     55.87 o
   1   1  14      512.85      520.01     27.30 o
   2   1  14      435.48      492.49     25.16 o
   3   1  14      123.92      148.07     14.25 o
   4   1  14      130.70      124.37     13.34 o
   5   1  14      600.17      601.82     29.18 o
   6   1  14       40.60       39.27     10.40 o
   7   1  14     1024.39     1037.12     50.14 o
 -17   2  14      922.86     1010.34    101.87 o
 -16   2  14        5.22       11.25     14.96 o
 -15   2  14      465.11      461.76     48.71 o
 -14   2  14       13.35        6.80     12.84 o
 -13   2  14     4614.60     4823.07    114.33 o
 -12   2  14       17.24        0.51      8.08 o
 -11   2  14     2722.97     2675.12     99.12 o
 -10   2  14       33.16       34.74     11.38 o
  -9   2  14       12.75        4.03      9.79 o
  -8   2  14        9.38       11.21      7.55 o
  -7   2  14     3266.38     3269.99     67.44 o
  -6   2  14      514.67      496.71     27.73 o
  -5   2  14     2136.72     2176.88     59.98 o
  -4   2  14       34.44       35.15      8.75 o
  -3   2  14      191.16      201.19     27.24 o
  -2   2  14     2132.41     2064.29     59.28 o
  -1   2  14      733.53      770.95     38.33 o
   0   2  14      508.61      483.41     28.86 o
   1   2  14      180.70      210.86     17.68 o
   2   2  14      493.01      507.23     25.27 o
   3   2  14      200.49      205.02     16.87 o
   4   2  14       14.21       18.69      9.81 o
   5   2  14      139.09      165.34     17.27 o
   6   2  14      141.24      142.85     24.33 o
   7   2  14       49.62        7.44     19.47 o
 -17   3  14      706.84      689.91     88.93 o
 -16   3  14      102.29      131.09     22.19 o
 -15   3  14      489.00      466.36     40.42 o
 -14   3  14      148.22      167.85     24.42 o
 -13   3  14      381.48      375.14     42.54 o
 -12   3  14       99.17      105.74     16.77 o
 -11   3  14      840.86      760.28     55.72 o
 -10   3  14        8.38       24.23     11.43 o
  -9   3  14     3638.35     3687.49     86.83 o
  -8   3  14      186.93      213.20     19.65 o
  -7   3  14      270.50      285.71     22.44 o
  -6   3  14     3222.65     3322.87     90.57 o
  -5   3  14     4100.27     3983.57    104.80 o
  -4   3  14       10.58       39.18     17.33 o
  -3   3  14     3308.75     3160.29     92.86 o
  -2   3  14     2474.41     2354.50     79.38 o
  -1   3  14      138.13      138.11     19.16 o
   0   3  14     1840.90     1770.47     60.69 o
   1   3  14      437.08      429.39     29.85 o
   2   3  14        2.15        4.27     10.93 o
   3   3  14     1189.21     1195.33     51.46 o
   4   3  14      886.46      945.12     46.43 o
   5   3  14       38.38       37.72     14.17 o
   6   3  14      146.63      118.56     33.37 o
 -16   4  14        4.94      -73.78     49.19 o
 -15   4  14      191.86      209.81     33.75 o
 -14   4  14        3.98      -13.59     15.88 o
 -13   4  14      327.40      282.71     38.60 o
 -12   4  14      216.36      200.55     30.63 o
 -11   4  14       80.55       70.57     13.94 o
 -10   4  14      595.12      573.92     42.44 o
  -9   4  14        6.77        5.14      8.90 o
  -8   4  14      169.73      196.36     19.38 o
  -7   4  14       59.02       65.83     14.10 o
  -6   4  14     1114.37     1099.75     44.07 o
  -5   4  14       71.36       64.79     15.26 o
  -4   4  14        7.33       -7.89     10.95 o
  -3   4  14      403.56      349.67     30.04 o
  -2   4  14     2475.84     2562.94     85.67 o
  -1   4  14       37.86       33.99     10.75 o
   0   4  14        1.78       -0.95      9.43 o
   1   4  14     1033.89     1008.85     47.00 o
   2   4  14      107.89      116.62     17.16 o
   3   4  14      218.85      253.91     25.11 o
   4   4  14      101.00      124.54     21.31 o
   5   4  14     3185.37     3566.10    204.78 o
 -15   5  14      856.31      842.23     97.44 o
 -14   5  14      432.09      471.61     50.93 o
 -13   5  14       86.54       61.34     22.40 o
 -12   5  14       90.52       38.93     37.78 o
 -11   5  14      763.44      771.49     59.97 o
 -10   5  14      479.80      483.95     38.16 o
  -9   5  14      341.73      338.23     25.84 o
  -8   5  14      254.75      256.78     27.20 o
  -7   5  14      517.79      471.94     36.58 o
  -6   5  14      342.56      342.26     31.59 o
  -5   5  14      183.85      182.68     23.90 o
  -4   5  14      401.35      393.84     42.73 o
  -3   5  14     1309.05     1311.65     67.80 o
  -2   5  14     3948.90     4040.42    115.57 o
  -1   5  14      220.40      155.49     23.22 o
   0   5  14      377.87      354.78     28.67 o
   1   5  14       11.68       24.60     11.09 o
   2   5  14     1246.41     1329.16     56.17 o
   3   5  14     2030.83     2039.93     85.98 o
 -13   6  14      491.47      418.52     66.47 o
 -12   6  14      430.03      422.08     48.32 o
 -11   6  14      125.42      117.23     29.39 o
 -10   6  14      235.45      271.13     39.20 o
  -9   6  14        1.20       18.46     20.82 o
  -8   6  14      389.97      422.65     38.17 o
  -7   6  14      379.29      411.63     35.67 o
  -6   6  14       75.75       60.63     15.20 o
  -5   6  14      105.02       80.42     16.67 o
  -4   6  14      119.11       84.62     23.73 o
  -3   6  14      343.17      353.59     32.62 o
  -2   6  14       98.71      123.94     18.19 o
  -1   6  14      546.49      488.34     34.20 o
   0   6  14     1599.25     1697.28     88.89 o
   1   6  14        9.38       10.24     13.74 o
   2   6  14        4.15        9.42     13.34 o
 -10   7  14      551.32      591.19     58.75 o
  -9   7  14       76.01       66.41     22.38 o
  -8   7  14      491.76      472.75     52.62 o
  -7   7  14      314.33      291.06     32.15 o
  -6   7  14      509.34      579.85     43.36 o
  -5   7  14       44.94       41.27     14.32 o
  -4   7  14     3117.45     3114.01    117.57 o
  -3   7  14      218.74      244.38     25.59 o
  -2   7  14      888.68      834.66     49.65 o
  -1   7  14     1445.16     1595.02     76.48 o
   0   7  14      197.61      187.41     31.27 o
  -6   8  14     1223.07     1198.70     66.68 o
  -5   8  14      119.92      114.09     19.67 o
  -4   8  14       19.30        6.88     11.14 o
  -3   8  14      356.77      365.59     35.13 o
  -2   8  14      212.56      222.00     35.85 o
 -15   0  15     1566.71     1744.41     90.75 o
 -13   0  15      564.76      548.61     48.39 o
 -11   0  15     1293.03     1385.39    103.32 o
  -9   0  15      146.78      100.53     19.12 o
  -7   0  15      105.78       97.75     18.91 o
  -5   0  15      483.91      475.90     40.32 o
  -3   0  15      250.92      268.42     30.35 o
  -1   0  15      956.36      965.54     59.67 o
   1   0  15     6493.35     6566.23    241.80 o
   3   0  15     2803.68     3004.94    147.35 o
   5   0  15      697.13      829.57     51.43 o
 -16   1  15      251.21      306.49     34.19 o
 -15   1  15      277.28      276.31     31.56 o
 -14   1  15      646.89      679.61     39.04 o
 -13   1  15     1940.91     2123.36    101.98 o
 -12   1  15      229.82      289.24     24.59 o
 -11   1  15     2157.17     2166.47     67.38 o
 -10   1  15      277.78      236.95     25.04 o
  -9   1  15      476.85      430.56     24.82 o
  -8   1  15      718.90      667.88     41.27 o
  -7   1  15     4617.83     4509.32    121.72 o
  -6   1  15     1474.47     1468.24     50.49 o
  -5   1  15      992.85      982.99     40.65 o
  -4   1  15      239.63      263.03     35.80 o
  -3   1  15      284.51      282.56     22.08 o
  -2   1  15      214.42      237.09     21.32 o
  -1   1  15     2262.39     2195.35     64.91 o
   0   1  15     1112.65     1116.68     46.58 o
   1   1  15      631.02      579.18     30.58 o
   2   1  15        4.57        8.73      9.30 o
   3   1  15       84.77       62.36     10.15 o
   4   1  15      719.08      790.04     34.10 o
   5   1  15      949.14     1028.18     43.74 o
   6   1  15       86.60      121.54     17.11 o
 -17   2  15       15.73      -12.33     19.55 o
 -16   2  15      503.40      381.69     37.27 o
 -15   2  15      300.53      296.11     32.51 o
 -14   2  15      120.37       96.19     20.11 o
 -13   2  15      469.99      541.95     34.46 o
 -12   2  15      333.08      322.36     28.91 o
 -11   2  15       25.65       11.47     12.81 o
 -10   2  15     1570.64     1721.66     67.55 o
  -9   2  15      751.63      709.59     31.63 o
  -8   2  15      244.74      265.02     19.31 o
  -7   2  15       73.10       67.46     10.53 o
  -6   2  15     1839.70     1765.16     55.81 o
  -5   2  15      945.34      889.36     38.90 o
  -4   2  15     5100.56     5197.89    103.14 o
  -3   2  15        7.35        4.23      9.43 o
  -2   2  15      188.24      199.92     19.09 o
  -1   2  15        1.38        6.49      8.78 o
   0   2  15      431.16      441.72     28.90 o
   1   2  15       42.57       20.65      9.87 o
   2   2  15     1281.66     1367.98     48.58 o
   3   2  15      431.13      463.19     32.74 o
   4   2  15      141.85      113.11     16.83 o
   5   2  15     1138.73     1058.11     51.32 o
 -16   3  15        0.26      -62.47     41.65 o
 -15   3  15      248.80      235.80     34.97 o
 -14   3  15      134.77      126.34     28.27 o
 -13   3  15     1548.08     1499.99     86.36 o
 -12   3  15      882.77      902.53     49.75 o
 -11   3  15     1751.21     1728.46     69.40 o
 -10   3  15      163.77      201.92     20.83 o
  -9   3  15      457.43      402.96     27.49 o
  -8   3  15     2263.83     2318.06     67.91 o
  -7   3  15      559.17      537.44     31.67 o
  -6   3  15     2048.59     2058.45     75.36 o
  -5   3  15       23.51       38.17     12.49 o
  -4   3  15      281.31      317.91     29.38 o
  -3   3  15       74.51       59.83     14.59 o
  -2   3  15     1434.36     1344.34     61.13 o
  -1   3  15       10.44       31.43     12.96 o
   0   3  15      951.53      959.91     45.70 o
   1   3  15       32.23       20.48     12.94 o
   2   3  15      353.96      347.67     31.44 o
   3   3  15      255.30      255.05     24.65 o
   4   3  15       15.02       54.58     14.73 o
   5   3  15      236.47      277.56     59.28 o
 -15   4  15       64.34       48.27     21.07 o
 -14   4  15      110.28      138.71     35.94 o
 -13   4  15       23.54       56.39     22.71 o
 -12   4  15      456.67      470.52     58.76 o
 -11   4  15      226.91      215.37     24.00 o
 -10   4  15       99.42      112.89     16.71 o
  -9   4  15      502.48      549.11     33.99 o
  -8   4  15     1442.36     1481.72     54.48 o
  -7   4  15       44.21       54.91     13.83 o
  -6   4  15       75.38       85.64     16.88 o
  -5   4  15      198.20      202.20     23.75 o
  -4   4  15      726.25      692.04     44.93 o
  -3   4  15       32.92       45.40     21.75 o
  -2   4  15     1719.74     1664.84     70.63 o
  -1   4  15     1803.25     1727.91     63.26 o
   0   4  15       81.58       93.51     15.49 o
   1   4  15      207.73      192.67     21.97 o
   2   4  15     1998.45     2162.05     84.97 o
   3   4  15       10.31       -8.85     14.44 o
 -14   5  15      873.32      734.76     87.66 o
 -13   5  15      134.81      103.95     34.36 o
 -12   5  15      586.69      631.25     56.56 o
 -11   5  15      110.30      139.53     27.98 o
 -10   5  15      504.00      490.98     38.88 o
  -9   5  15      369.47      417.59     50.01 o
  -8   5  15        6.51        2.69     13.10 o
  -7   5  15       47.15       75.86     19.81 o
  -6   5  15        8.76       21.05     15.29 o
  -5   5  15       95.70      139.54     20.99 o
  -4   5  15       38.24       39.70     15.54 o
  -3   5  15       14.01       30.18     13.85 o
  -2   5  15      333.19      307.08     26.61 o
  -1   5  15      525.16      578.78     37.35 o
   0   5  15      525.54      569.27     37.48 o
   1   5  15      731.19      785.91     43.80 o
   2   5  15       65.77       34.53     14.00 o
 -13   6  15       69.22       -9.34     20.35 o
 -11   6  15      552.90      513.15     80.10 o
 -10   6  15      256.85      213.59     33.68 o
  -9   6  15      925.20      871.33     69.75 o
  -8   6  15      477.54      413.13     37.84 o
  -7   6  15      395.29      338.35     32.64 o
  -6   6  15      474.97      490.53     39.20 o
  -5   6  15       48.57       18.02     16.91 o
  -4   6  15       28.80       18.16     10.80 o
  -3   6  15     1336.26     1467.03     62.31 o
  -2   6  15      846.06      930.80     48.36 o
  -1   6  15     2544.67     2649.80    114.14 o
   0   6  15      129.94      125.23     18.84 o
  -8   7  15      399.18      361.45     55.62 o
  -7   7  15     1207.99     1104.09     86.25 o
  -6   7  15       51.77       38.18     13.38 o
  -5   7  15       26.16        9.23     12.33 o
  -4   7  15       24.20       11.05     10.76 o
  -3   7  15     1626.06     1768.72     68.65 o
  -2   7  15        9.96       11.12     13.11 o
  -1   7  15     1561.82     1713.81    131.79 o
 -14   0  16     1231.33     1310.23     95.91 o
 -12   0  16     7627.77     7514.56    389.53 o
 -10   0  16     1056.77     1155.34     86.70 o
  -8   0  16      552.30      537.29     44.59 o
  -6   0  16     7699.61     7988.04    195.29 o
  -4   0  16     7560.77     7712.24    192.06 o
  -2   0  16     1241.57     1286.98     71.09 o
   0   0  16     5590.71     5923.76    168.74 o
   2   0  16       48.88       56.61     22.58 o
   4   0  16     1268.46     1270.05     63.57 o
 -16   1  16      105.40      137.54     41.22 o
 -15   1  16        5.49       10.60     12.70 o
 -14   1  16       23.37       32.24     13.96 o
 -13   1  16      123.47      142.94     18.34 o
 -12   1  16      560.97      548.76     38.04 o
 -11   1  16       17.31       -5.48     12.04 o
 -10   1  16     2578.55     2574.31     65.07 o
  -9   1  16      356.25      336.36     22.91 o
  -8   1  16      142.59      176.23     18.92 o
  -7   1  16       51.04       51.54     11.01 o
  -6   1  16     1448.42     1362.65     50.31 o
  -5   1  16     2550.87     2473.65     69.16 o
  -4   1  16     1925.76     1943.55     61.39 o
  -3   1  16     2179.72     2296.23     67.35 o
  -2   1  16      989.99      939.34     42.32 o
  -1   1  16      207.63      233.80     22.17 o
   0   1  16     1513.83     1568.33     57.24 o
   1   1  16     1415.70     1510.93     46.67 o
   2   1  16      523.31      587.25     28.97 o
   3   1  16       64.41       54.96     10.12 o
   4   1  16       54.90       49.15     11.80 o
 -16   2  16      280.88      247.17     55.38 o
 -15   2  16       43.71       27.19     13.06 o
 -14   2  16      194.05      217.49     28.31 o
 -13   2  16     2284.59     2539.34     88.64 o
 -12   2  16      300.16      276.84     28.17 o
 -11   2  16     2481.15     2687.86    147.51 o
 -10   2  16      269.41      265.99     23.20 o
  -9   2  16      160.51      179.02     17.32 o
  -8   2  16      377.89      386.97     42.19 o
  -7   2  16     2213.72     2252.05     80.10 o
  -6   2  16       71.30       77.83     16.11 o
  -5   2  16      794.84      718.18     50.61 o
  -4   2  16      678.61      716.97     76.16 o
  -3   2  16      788.64      842.32     48.26 o
  -2   2  16       10.55       -1.59     11.79 o
  -1   2  16      717.92      705.86     44.72 o
   0   2  16      218.37      195.14     21.02 o
   1   2  16      958.67      922.50     40.69 o
   2   2  16      142.97      157.38     19.75 o
   3   2  16       68.01       33.00     12.95 o
   4   2  16        8.26       23.14     14.91 o
 -15   3  16     1452.39     1388.12     87.70 o
 -14   3  16       40.78       45.56     15.11 o
 -13   3  16       41.94       60.86     23.68 o
 -12   3  16        0.44        8.26     13.19 o
 -11   3  16     2227.14     2251.10     71.47 o
 -10   3  16        2.99        9.28     10.82 o
  -9   3  16     2929.35     2991.92     81.55 o
  -8   3  16        0.90       15.64     15.01 o
  -7   3  16       26.18       23.36     12.61 o
  -6   3  16      468.42      501.37     38.42 o
  -5   3  16      944.01     1033.00     54.31 o
  -4   3  16        0.16       -6.26     10.51 o
  -3   3  16      773.12      776.37     47.60 o
  -2   3  16     1456.46     1377.75     64.55 o
  -1   3  16      544.77      489.35     38.89 o
   0   3  16     2082.35     1997.96    107.06 o
   1   3  16       23.89       17.86     12.66 o
   2   3  16      105.32      112.15     18.64 o
   3   3  16      787.62      879.40     54.62 o
 -15   4  16     1196.34     1145.19    112.87 o
 -14   4  16      331.67      332.37     43.64 o
 -13   4  16      608.96      605.59     56.62 o
 -12   4  16      821.24      755.12     61.61 o
 -11   4  16      749.59      775.77     42.10 o
 -10   4  16       44.66        6.28     20.07 o
  -9   4  16      352.99      370.34     28.62 o
  -8   4  16      619.33      672.96     45.06 o
  -7   4  16       75.65       38.20     13.73 o
  -6   4  16      246.22      262.01     28.86 o
  -5   4  16       16.97        6.28     11.99 o
  -4   4  16        7.10       10.17     10.39 o
  -3   4  16       69.84       46.39     22.75 o
  -2   4  16        3.27       18.66     21.96 o
  -1   4  16      599.52      589.19     37.97 o
   0   4  16       21.84       39.49     12.72 o
   1   4  16       74.18       44.16     12.45 o
   2   4  16      268.12      341.09     42.59 o
 -13   5  16      395.68      304.95     54.98 o
 -12   5  16      181.12      179.64     25.89 o
 -11   5  16       63.92       11.35     44.27 o
 -10   5  16      280.03      283.51     40.95 o
  -9   5  16       69.45       63.62     16.27 o
  -8   5  16      352.07      385.86     49.60 o
  -7   5  16      419.58      455.06     39.61 o
  -6   5  16      106.42      110.01     20.25 o
  -5   5  16       15.99        4.43     13.01 o
  -4   5  16      649.50      732.53     48.93 o
  -3   5  16      765.55      781.81     50.32 o
  -2   5  16     1347.75     1391.73     59.89 o
  -1   5  16      527.79      480.69     35.03 o
   0   5  16      218.14      165.13     23.68 o
   1   5  16      106.72      128.69     36.43 o
  -9   6  16       20.54       19.50     15.01 o
  -8   6  16      409.36      439.34     39.09 o
  -7   6  16     1046.99     1068.72     59.89 o
  -6   6  16       51.31       47.37     24.18 o
  -5   6  16      106.74      109.64     19.79 o
  -4   6  16      150.05      162.41     31.70 o
  -3   6  16      102.46       96.09     16.47 o
  -2   6  16      444.43      508.15     56.60 o
  -1   6  16        1.36      -19.50     21.93 o
  -7   7  16      334.16      361.17     59.08 o
  -6   7  16      241.14      361.09     61.05 o
  -5   7  16       12.22      -29.64     19.76 o
  -4   7  16      556.55      615.74     57.30 o
 -15   0  17        6.79       17.95     45.17 o
 -13   0  17     1976.55     1827.80     94.84 o
 -11   0  17      181.43      117.15     25.09 o
  -9   0  17      412.31      388.41     68.97 o
  -7   0  17      218.47      211.39     29.44 o
  -5   0  17     2016.79     2171.98     94.48 o
  -3   0  17     4393.01     4594.38    146.69 o
  -1   0  17      283.51      374.95     54.02 o
   1   0  17     4114.06     4476.05    123.98 o
   3   0  17      801.47      743.70     49.26 o
 -16   1  17       23.90      -18.06     23.56 o
 -15   1  17        3.12       19.46     20.01 o
 -14   1  17       74.36       61.58     11.08 o
 -13   1  17     1279.35     1276.46     55.30 o
 -12   1  17      218.17      187.58     25.46 o
 -11   1  17      842.42      861.34     38.39 o
 -10   1  17     2533.53     2581.24     75.12 o
  -9   1  17       20.48       13.81      9.52 o
  -8   1  17        1.85        5.07     17.36 o
  -7   1  17      945.94      980.08     44.06 o
  -6   1  17     5445.51     5769.24    116.20 o
  -5   1  17      751.11      748.99     38.33 o
  -4   1  17     1170.77     1110.36     47.04 o
  -3   1  17       48.78       74.31     15.05 o
  -2   1  17     1112.13     1202.15     50.49 o
  -1   1  17     2004.73     1968.74     65.79 o
   0   1  17      783.53      909.22     44.39 o
   1   1  17      738.44      806.02     35.07 o
   2   1  17       20.15       21.30     10.63 o
   3   1  17       14.82        8.19     15.23 o
 -15   2  17     1049.01     1120.13     79.26 o
 -14   2  17        1.77      -11.46     18.34 o
 -13   2  17      169.24      164.36     23.16 o
 -12   2  17       98.77      134.60     22.26 o
 -11   2  17     1986.04     2127.58     70.14 o
 -10   2  17      956.01      923.39     51.52 o
  -9   2  17      310.25      352.99     32.11 o
  -8   2  17      954.18     1008.88     54.90 o
  -7   2  17       78.33       67.75     14.75 o
  -6   2  17       81.11       56.27     17.69 o
  -5   2  17       96.86      103.90     19.45 o
  -4   2  17      888.06      872.36     51.17 o
  -3   2  17       76.98      101.70     17.16 o
  -2   2  17       40.02       32.39     12.12 o
  -1   2  17       65.68       42.89     16.06 o
   0   2  17       54.37       71.94     15.62 o
   1   2  17      397.54      390.24     31.15 o
   2   2  17     1886.22     1989.66     83.69 o
   3   2  17      491.29      527.73     63.82 o
 -15   3  17      401.76      305.18     64.26 o
 -14   3  17     2552.58     2671.46    123.78 o
 -13   3  17      237.65      183.00     37.79 o
 -12   3  17      882.98      900.13     46.03 o
 -11   3  17     1411.75     1508.54    102.12 o
 -10   3  17      185.61      213.44     22.33 o
  -9   3  17      430.90      402.13     34.64 o
  -8   3  17     2286.87     2321.64    140.42 o
  -7   3  17        6.18        4.57     14.86 o
  -6   3  17      405.62      351.90     36.45 o
  -5   3  17      990.11      907.85     67.78 o
  -4   3  17        5.98        9.13     14.89 o
  -3   3  17      607.03      652.67     44.88 o
  -2   3  17        9.84       42.54     15.76 o
  -1   3  17      438.58      442.90     38.38 o
   0   3  17     1074.66     1077.23     52.31 o
   1   3  17      444.95      485.45     41.10 o
   2   3  17      189.87      121.67     40.13 o
 -14   4  17      167.88      130.51     40.68 o
 -13   4  17        6.49       47.57     71.94 o
 -12   4  17      219.27      214.56     27.60 o
 -11   4  17      284.35      283.68     26.49 o
 -10   4  17      251.40      249.69     29.13 o
  -9   4  17       42.25       23.44     14.57 o
  -8   4  17      137.09      171.61     23.70 o
  -7   4  17      698.34      687.33     46.86 o
  -6   4  17       45.86       40.38     14.09 o
  -5   4  17      342.96      379.33     34.70 o
  -4   4  17      160.84      173.74     29.96 o
  -3   4  17       94.80       75.26     18.00 o
  -2   4  17       68.24       99.74     22.35 o
  -1   4  17       96.02       93.13     15.66 o
   0   4  17        0.86        0.54     17.49 o
   1   4  17      248.73      370.06     63.22 o
 -10   5  17       30.83       25.24     29.54 o
  -9   5  17      439.08      369.61     40.24 o
  -8   5  17      341.21      282.59     45.92 o
  -7   5  17      292.92      329.23     34.46 o
  -6   5  17      425.63      407.13     36.60 o
  -5   5  17       71.32       56.72     16.19 o
  -4   5  17     1151.61     1343.94     69.12 o
  -3   5  17      581.17      573.88     44.97 o
  -2   5  17      635.89      725.15     65.89 o
  -1   5  17       83.84      149.33     44.06 o
  -8   6  17       59.64      -16.87     31.62 o
  -7   6  17       12.76       51.31     32.09 o
  -6   6  17        0.33      -21.61     20.62 o
  -5   6  17      357.83      410.34     48.19 o
  -4   6  17       41.09       96.92     30.06 o
  -3   6  17     1424.21     1532.72    130.33 o
 -14   0  18        7.46       43.68     18.89 o
 -12   0  18     3777.55     3817.42    271.83 o
 -10   0  18     1295.12     1388.20     84.03 o
  -8   0  18       30.80       21.56     24.49 o
  -6   0  18     2005.24     2001.58     94.09 o
  -4   0  18      618.82      601.28     51.01 o
  -2   0  18      943.07     1059.97     69.70 o
   0   0  18     1633.00     1539.87     71.06 o
 -15   1  18      597.69      726.61     90.48 o
 -14   1  18       65.44       88.54     18.65 o
 -13   1  18      285.55      204.27     25.61 o
 -12   1  18      850.96      818.83     39.48 o
 -11   1  18      400.50      376.80     29.35 o
 -10   1  18      518.52      490.81     38.39 o
  -9   1  18       75.17      111.11     14.84 o
  -8   1  18       98.46       72.87     12.92 o
  -7   1  18       43.96       43.97     12.31 o
  -6   1  18       17.20       21.33     11.59 o
  -5   1  18     1226.26     1240.51     51.51 o
  -4   1  18      781.82      797.98     54.80 o
  -3   1  18      784.23      841.95     50.95 o
  -2   1  18      660.49      649.82     45.88 o
  -1   1  18      106.67      150.83     22.34 o
   0   1  18      108.94      143.39     19.81 o
   1   1  18      313.36      360.95     32.99 o
 -14   2  18     1257.77     1405.51    119.47 o
 -13   2  18       10.68       14.95     12.63 o
 -12   2  18        6.50       -4.29     11.66 o
 -11   2  18      597.56      609.12     38.01 o
 -10   2  18     1769.07     1800.07     76.76 o
  -9   2  18        1.47        8.96     14.12 o
  -8   2  18      808.97      831.23     51.11 o
  -7   2  18     1387.81     1321.21     64.42 o
  -6   2  18       53.80       52.27     17.53 o
  -5   2  18     1594.46     1575.83     72.22 o
  -4   2  18       88.98      101.42     37.65 o
  -3   2  18      451.09      421.38     37.20 o
  -2   2  18      326.39      305.77     32.51 o
  -1   2  18      688.84      770.37     50.38 o
   0   2  18        9.69       14.96     12.97 o
   1   2  18     1560.71     1624.00    107.24 o
 -13   3  18      166.05      178.92     57.72 o
 -12   3  18        2.47        5.66     12.53 o
 -11   3  18     2294.19     2344.18     76.80 o
 -10   3  18      402.45      391.87     31.03 o
  -9   3  18     1035.79     1184.87     76.33 o
  -8   3  18      555.26      591.92     44.29 o
  -7   3  18      350.54      378.73     36.74 o
  -6   3  18      229.38      222.28     26.88 o
  -5   3  18      230.19      229.03     27.43 o
  -4   3  18      383.87      271.06     49.41 o
  -3   3  18      620.86      587.25     44.43 o
  -2   3  18       11.92       -5.29     15.79 o
  -1   3  18      899.93      904.94     57.11 o
   0   3  18        3.98       -7.10     19.72 o
 -12   4  18      269.60      247.52     49.12 o
 -11   4  18      382.41      425.24     61.51 o
 -10   4  18        8.35       15.69     13.91 o
  -9   4  18     2019.47     1915.25     82.27 o
  -8   4  18      369.39      382.91     36.72 o
  -7   4  18     1805.64     1929.32     82.24 o
  -6   4  18        5.16      -20.40     15.57 o
  -5   4  18      327.14      391.40     38.44 o
  -4   4  18       32.56       16.82     18.89 o
  -3   4  18     2174.02     2254.27     90.79 o
  -2   4  18       45.69       51.19     29.06 o
  -1   4  18     1730.32     1837.03    140.54 o
  -9   5  18     1202.50     1093.45    101.43 o
  -8   5  18      648.92      686.90     80.60 o
  -7   5  18        5.73       22.34     23.63 o
  -6   5  18      270.31      318.69     57.84 o
  -5   5  18     1712.97     1702.35    134.13 o
 -13   0  19       71.82       54.19     22.61 o
 -11   0  19       74.86       55.35     16.73 o
  -9   0  19      472.77      463.62     46.84 o
  -7   0  19       11.66       25.19     14.31 o
  -5   0  19     1621.89     1750.01    124.32 o
  -3   0  19      550.23      582.86     52.77 o
  -1   0  19       10.96       26.80     24.20 o
 -13   1  19     1174.27     1222.76     56.54 o
 -12   1  19      468.22      471.65     39.70 o
 -11   1  19      125.23      147.90     22.24 o
 -10   1  19      421.52      394.80     43.63 o
  -9   1  19       35.70       24.22     17.91 o
  -8   1  19      123.54       52.69     16.27 o
  -7   1  19      726.25      833.44     69.36 o
  -6   1  19      219.40      199.54     26.59 o
  -5   1  19     1026.45     1089.39     59.87 o
  -4   1  19      185.61      214.82     27.60 o
  -3   1  19       48.96       46.20     15.62 o
  -2   1  19       99.90      168.38     31.70 o
  -1   1  19       79.46      108.00     33.76 o
 -13   2  19      246.51      200.25     32.20 o
 -12   2  19      505.63      496.06     35.92 o
 -11   2  19      149.45      151.41     25.53 o
 -10   2  19       46.27       76.84     17.78 o
  -9   2  19      125.87      124.03     19.72 o
  -8   2  19       16.15       19.30     20.61 o
  -7   2  19       71.05       95.32     20.35 o
  -6   2  19      121.24       89.22     31.96 o
  -5   2  19       41.12       55.57     17.05 o
  -4   2  19       84.17       60.41     17.33 o
  -3   2  19      528.64      569.25     55.58 o
  -2   2  19       72.64       96.35     33.71 o
  -1   2  19       10.25       41.88     31.43 o
 -12   3  19      646.07      618.46     54.37 o
 -11   3  19        0.06       13.61     12.91 o
 -10   3  19      142.69      204.40     34.44 o
  -9   3  19      109.16      147.52     30.57 o
  -8   3  19      399.36      405.09     38.48 o
  -7   3  19      613.43      640.93     49.45 o
  -6   3  19      680.14      740.01     50.95 o
  -5   3  19        1.47        4.78     13.85 o
  -4   3  19      834.16      804.55     66.19 o
  -3   3  19      519.44      627.53     83.76 o
 -10   4  19     2755.73     2912.10    173.35 o
  -9   4  19       14.51       50.27     32.30 o
  -8   4  19      694.25      722.16     84.42 o
  -7   4  19       86.43      177.02     41.13 o
  -6   4  19      425.69      530.12     74.88 o
 -12   0  20     1039.23     1191.45    155.34 o
 -10   0  20      115.71       51.76     17.07 o
  -8   0  20       13.75       46.96     17.33 o
  -6   0  20       37.19       59.07     29.56 o
  -4   0  20      139.35      151.69     34.56 o
 -11   1  20      536.25      661.43    127.48 o
 -10   1  20      539.99      598.58     54.63 o
  -9   1  20        1.57        7.04     16.71 o
  -8   1  20       43.04       20.16     23.05 o
  -7   1  20     1378.35     1481.95     88.00 o
  -6   1  20      219.50      168.98     47.21 o
  -5   1  20      147.72      139.41     39.91 o
  -4   1  20      640.63      607.08     79.73 o
 -10   2  20        0.05        0.79     17.88 o
  -9   2  20       30.48       17.70     14.83 o
  -8   2  20      510.74      425.08     47.81 o
  -7   2  20      359.64      372.83     63.75 o
  -6   2  20      292.49      321.63     58.06 o
  -5   2  20      652.41      631.51     82.09 o
 
